# Supplementary material for: Pharmacological Mechanism of Pingxiao Formula against Colorectal Cancer
Source: Evid Based Complement Alternat Med. 2022 Dec 20;2022:7884740. doi: 10.1155/2022/7884740 (PMC9794442; doi:10.1155/2022/7884740)
Supplement: Supplementary Materials — Supplementary Table 1. Active components of PX. Supplementary Table 2.CRC-related genes in databases and intersected genes. Supplementary Table 3. LC-MS/MS analysis of the PX formula. Supplementary Table 4. Alpha diversity indices of the gut microbiota after PX treatment. Supplementary Table 5. Alpha diversity indices of the gut microbiota after XH treatment. Supplementary Figure 1. LC-MS/MS identified PX components. Supplementary Figure 2. The therapeutic effect of each herb in CRC. The pie chart illustrating the target genes of each herb in CRC (A); GO and KEGG analysis showing the enrichment of herb-target genes (B), target genes of each herb (C). Supplementary Figure 3. The therapeutic effect of PX and XH on the progression of CRC. Supplementary Figure 4. Alpha diversity of microbial communities in CRC mice after XH treatment. Supplementary Figure 5. The MTT assay evaluating the toxicity of the PX serum. Supplementary Figure 6. The herb-ingredient-target network of XH. Shared targets between XH and CRC (A); a pie chart showing the target genes of each herb in CRC (B); a network of herbs and compounds as well as all the potential targets (C). Supplementary Figure 7. The therapeutic effect of each herb in XH. [file 7884740.f1.zip › supplementary table1.txt]

Strychni semen	SS
1	Stigmasterol	Progesterone receptor
1	Stigmasterol	Mineralocorticoid receptor
1	Stigmasterol	Nuclear receptor coactivator 2
1	Stigmasterol	Alcohol dehydrogenase 1C
1	Stigmasterol	Ig gamma-1 chain C region
1	Stigmasterol	Retinoic acid receptor RXR-alpha
1	Stigmasterol	Nuclear receptor coactivator 1
1	Stigmasterol	Prostaglandin G/H synthase 1
1	Stigmasterol	Prostaglandin G/H synthase 2
1	Stigmasterol	Alpha-2A adrenergic receptor
1	Stigmasterol	Sodium-dependent noradrenaline transporter
1	Stigmasterol	Sodium-dependent dopamine transporter
1	Stigmasterol	Beta-2 adrenergic receptor
1	Stigmasterol	Aldose reductase
1	Stigmasterol	Urokinase-type plasminogen activator
1	Stigmasterol	Leukotriene A-4 hydrolase
1	Stigmasterol	Amine oxidase [flavin-containing] B
1	Stigmasterol	Amine oxidase [flavin-containing] A
1	Stigmasterol	mRNA of PKA Catalytic Subunit C-alpha
1	Stigmasterol	Chymotrypsinogen B
1	Stigmasterol	Muscarinic acetylcholine receptor M3
1	Stigmasterol	Muscarinic acetylcholine receptor M1
1	Stigmasterol	Beta-1 adrenergic receptor
1	Stigmasterol	Sodium channel protein type 5 subunit alpha
1	Stigmasterol	5-hydroxytryptamine 2A receptor
	Stigmasterol	Alpha-1A adrenergic receptor
1	Stigmasterol	Gamma-aminobutyric-acid receptor alpha-3 subunit
1	Stigmasterol	Muscarinic acetylcholine receptor M2
1	Stigmasterol	Alpha-1B adrenergic receptor
1	Stigmasterol	Gamma-aminobutyric acid receptor subunit alpha-1
1	Stigmasterol	Neuronal acetylcholine receptor protein, alpha-7 chain
1	(+)-catechin	Prostaglandin G/H synthase 1
1	(+)-catechin	Estrogen receptor
1	(+)-catechin	Prostaglandin G/H synthase 2
1	(+)-catechin	Heat shock protein HSP 90
1	(+)-catechin	Beta-lactamase
1	(+)-catechin	mRNA of PKA Catalytic Subunit C-alpha
1	(+)-catechin	Nuclear receptor coactivator 2
1	(+)-catechin	Calmodulin
1	(+)-catechin	Retinoic acid receptor RXR-alpha
1	(+)-catechin	Catalase
1	(+)-catechin	Hyaluronan synthase 2
1	(2R)-5,7-dihydroxy-2-(4-hydroxyphenyl)chroman-4-one	Prostaglandin G/H synthase 1
1	(2R)-5,7-dihydroxy-2-(4-hydroxyphenyl)chroman-4-one	Estrogen receptor
1	(2R)-5,7-dihydroxy-2-(4-hydroxyphenyl)chroman-4-one	Prostaglandin G/H synthase 2
1	(2R)-5,7-dihydroxy-2-(4-hydroxyphenyl)chroman-4-one	Heat shock protein HSP 90
1	(2R)-5,7-dihydroxy-2-(4-hydroxyphenyl)chroman-4-one	mRNA of PKA Catalytic Subunit C-alpha
1	(2R)-5,7-dihydroxy-2-(4-hydroxyphenyl)chroman-4-one	Beta-lactamase
1	(2R)-5,7-dihydroxy-2-(4-hydroxyphenyl)chroman-4-one	Progesterone receptor
1	(2R)-5,7-dihydroxy-2-(4-hydroxyphenyl)chroman-4-one	Mineralocorticoid receptor
1	(2R)-5,7-dihydroxy-2-(4-hydroxyphenyl)chroman-4-one	Glucocorticoid receptor
1	(S)-Stylopine	Prostaglandin G/H synthase 1
1	(S)-Stylopine	Muscarinic acetylcholine receptor M3
1	(S)-Stylopine	Muscarinic acetylcholine receptor M1
1	(S)-Stylopine	Sodium channel protein type 5 subunit alpha
1	(S)-Stylopine	Muscarinic acetylcholine receptor M5
1	(S)-Stylopine	Prostaglandin G/H synthase 2
1	(S)-Stylopine	5-hydroxytryptamine receptor 3A
1	(S)-Stylopine	Muscarinic acetylcholine receptor M4
1	(S)-Stylopine	Delta-type opioid receptor
1	(S)-Stylopine	5-hydroxytryptamine 2A receptor
1	(S)-Stylopine	Alpha-1B adrenergic receptor
1	(S)-Stylopine	Beta-2 adrenergic receptor
1	(S)-Stylopine	Alpha-1D adrenergic receptor
1	(S)-Stylopine	Sodium-dependent serotonin transporter
1	(S)-Stylopine	Mu-type opioid receptor
1	(S)-Stylopine	Calmodulin
1	Icaride A	Nitric oxide synthase, inducible
1	Icaride A	Thrombin
1	Icaride A	Potassium voltage-gated channel subfamily H member 2
1	Icaride A	Estrogen receptor
1	Icaride A	Androgen receptor
1	Icaride A	Coagulation factor Xa
1	Icaride A	Prostaglandin G/H synthase 2
1	Icaride A	Coagulation factor VII
1	Icaride A	Estrogen receptor beta
1	Icaride A	Peroxisome proliferator activated receptor delta
1	Icaride A	Heat shock protein HSP 90
1	Icaride A	Trypsin-1
1	Icaride A	Proto-oncogene serine/threonine-protein kinase Pim-1
1	Icaride A	Nuclear receptor coactivator 2
1	Icaride A	Calcium-activated potassium channel subunit alpha 1
1	Icaride A	Calmodulin
1	Isostrychnine N-oxide (I)	Muscarinic acetylcholine receptor M3
1	Isostrychnine N-oxide (I)	Muscarinic acetylcholine receptor M1
1	Isostrychnine N-oxide (I)	Sodium channel protein type 5 subunit alpha
1	Isostrychnine N-oxide (I)	Muscarinic acetylcholine receptor M5
1	Isostrychnine N-oxide (I)	Delta-type opioid receptor
1	Isostrychnine N-oxide (I)	Muscarinic acetylcholine receptor M2
1	Isostrychnine N-oxide (I)	Mu-type opioid receptor
1	Isostrychnine N-oxide (II)	Muscarinic acetylcholine receptor M3
1	Isostrychnine N-oxide (II)	Muscarinic acetylcholine receptor M1
1	Isostrychnine N-oxide (II)	Delta-type opioid receptor
1	Isostrychnine N-oxide (II)	Mu-type opioid receptor
1	Lokundjoside_qt	Mineralocorticoid receptor
1	vomicine	Muscarinic acetylcholine receptor M1
1	vomicine	Muscarinic acetylcholine receptor M5
1	vomicine	Delta-type opioid receptor
1	vomicine	5-hydroxytryptamine 2A receptor
1	vomicine	5-hydroxytryptamine 7 receptor
1	vomicine	Mu-type opioid receptor
1	brucine-N-oxide	Mu-type opioid receptor
1	Isobrucine	Muscarinic acetylcholine receptor M3
1	Isobrucine	Muscarinic acetylcholine receptor M1
1	Isobrucine	Sodium channel protein type 5 subunit alpha
1	Isobrucine	Muscarinic acetylcholine receptor M5
1	Isobrucine	Muscarinic acetylcholine receptor M4
1	Isobrucine	Delta-type opioid receptor
1	Isobrucine	5-hydroxytryptamine 2A receptor
1	Isobrucine	Alpha-1A adrenergic receptor
1	Isobrucine	Muscarinic acetylcholine receptor M2
1	Isobrucine	Alpha-1B adrenergic receptor
1	Isobrucine	Neuronal acetylcholine receptor subunit alpha-2
1	Isobrucine	Mu-type opioid receptor
1	Brucine N-oxide	Mu-type opioid receptor
Feces trogopterus	FT
2	Dinoprostone	ABCC4
2	Dinoprostone	ACE
2	Dinoprostone	ACTA2
2	Dinoprostone	ADM
2	Dinoprostone	ADRB2
2	Dinoprostone	AKR1B1
2	Dinoprostone	AKT1
2	Dinoprostone	ANXA1
2	Dinoprostone	APP
2	Dinoprostone	AREG
2	Dinoprostone	ATF1
2	Dinoprostone	ATF3
2	Dinoprostone	BAX
2	Dinoprostone	BCL2
2	Dinoprostone	BIRC3
2	Dinoprostone	CASP3
2	Dinoprostone	CASP3
2	Dinoprostone	CASP9
2	Dinoprostone	CAT
2	Dinoprostone	CCL17
2	Dinoprostone	CCL2
2	Dinoprostone	CCL20
2	Dinoprostone	CCL22
2	Dinoprostone	CCL27
2	Dinoprostone	CCL3
2	Dinoprostone	CCL4
2	Dinoprostone	CCL5
2	Dinoprostone	CCR5
2	Dinoprostone	CCR6
2	Dinoprostone	CCR7
2	Dinoprostone	CDH1
2	Dinoprostone	CGA
2	Dinoprostone	COL1A1
2	Dinoprostone	CREB1
2	Dinoprostone	CSF2
2	Dinoprostone	CTNNB1
2	Dinoprostone	CXCL10
2	Dinoprostone	CXCL8
2	Dinoprostone	CXCR4
2	Dinoprostone	CYP11A1
2	Dinoprostone	CYP17A1
2	Dinoprostone	CYP19A1
2	Dinoprostone	CYP1B1
2	Dinoprostone	CYP4A11
2	Dinoprostone	DDIT3
2	Dinoprostone	DUSP1
2	Dinoprostone	EGF
2	Dinoprostone	EGFR
2	Dinoprostone	EP300
2	Dinoprostone	EREG
2	Dinoprostone	ESR1
2	Dinoprostone	ESRRA
2	Dinoprostone	F2
2	Dinoprostone	FGF20
2	Dinoprostone	FOS
2	Dinoprostone	GLRA3
2	Dinoprostone	GSK3B
2	Dinoprostone	GSTM2
2	Dinoprostone	GSTM3
2	Dinoprostone	HIF1A
2	Dinoprostone	HMOX1
2	Dinoprostone	HPGD
2	Dinoprostone	HRH2
2	Dinoprostone	HSD11B1
2	Dinoprostone	HSD11B2
2	Dinoprostone	HSD3B2
2	Dinoprostone	IFNG
2	Dinoprostone	IGHE
2	Dinoprostone	IL10
2	Dinoprostone	IL12A
2	Dinoprostone	IL12B
2	Dinoprostone	IL12RB1
2	Dinoprostone	IL12RB2
2	Dinoprostone	IL13
2	Dinoprostone	IL17F
2	Dinoprostone	IL1A
2	Dinoprostone	IL1B
2	Dinoprostone	IL1R1
2	Dinoprostone	IL1RN
2	Dinoprostone	IL2
2	Dinoprostone	IL22
2	Dinoprostone	IL23A
2	Dinoprostone	IL26
2	Dinoprostone	IL2RA
2	Dinoprostone	IL2RG
2	Dinoprostone	IL4
2	Dinoprostone	IL5
2	Dinoprostone	IL6
2	Dinoprostone	JAK3
2	Dinoprostone	KAT2B
2	Dinoprostone	MAPK1
2	Dinoprostone	MAPK3
2	Dinoprostone	MMP2
2	Dinoprostone	MMP9
2	Dinoprostone	MUC1
2	Dinoprostone	MYC
2	Dinoprostone	MYC
2	Dinoprostone	NFKBIA
2	Dinoprostone	NOS2
2	Dinoprostone	NR2F2
2	Dinoprostone	NR4A2
2	Dinoprostone	NR5A1
2	Dinoprostone	NRG1
2	Dinoprostone	PARP1
2	Dinoprostone	PDGFA
2	Dinoprostone	PLA2G2A
2	Dinoprostone	PLA2G4A
2	Dinoprostone	PLD1
2	Dinoprostone	PLD2
2	Dinoprostone	PRKACA
2	Dinoprostone	PRL
2	Dinoprostone	PRODH
2	Dinoprostone	PSEN2
2	Dinoprostone	PTGDR
2	Dinoprostone	PTGER1
2	Dinoprostone	PTGER2
2	Dinoprostone	PTGER3
2	Dinoprostone	PTGER4
2	Dinoprostone	PTGES
2	Dinoprostone	PTGES2
2	Dinoprostone	PTGS1
2	Dinoprostone	PTGS2
2	Dinoprostone	RELA
2	Dinoprostone	RORC
2	Dinoprostone	RPS6
2	Dinoprostone	SIRT1
2	Dinoprostone	SLC22A7
2	Dinoprostone	SLC22A8
2	Dinoprostone	SLCO2A1
2	Dinoprostone	SOD2
2	Dinoprostone	SOX2
2	Dinoprostone	STAR
2	Dinoprostone	TBX21
2	Dinoprostone	TFRC
2	Dinoprostone	TGFB1
2	Dinoprostone	TIMP1
2	Dinoprostone	TLR2
2	Dinoprostone	TNF
2	Dinoprostone	TNFRSF1A
2	Dinoprostone	TRPC7
2	Dinoprostone	VEGFA
2	Dinoprostone	VEGFC
2	Dinoprostone	WT1
2	prostaglandin B1	POLK
2	prostaglandin B1	POLH
2	prostaglandin B1	POLI
2	prostaglandin B1	RECQL
2	prostaglandin B1	Prostaglandin G/H synthase 2
2	prostaglandin B1	Nuclear receptor coactivator 2
2	Medroxyprogesterone Acetate	SGK1
2	Medroxyprogesterone Acetate	SIRPB1
2	Medroxyprogesterone Acetate	SIRT1
2	Medroxyprogesterone Acetate	SLC1A3
2	Medroxyprogesterone Acetate	SLC46A2
2	Medroxyprogesterone Acetate	SLC47A1
2	Medroxyprogesterone Acetate	SLC5A3
2	Medroxyprogesterone Acetate	SLC7A2
2	Medroxyprogesterone Acetate	SLC7A8
2	Medroxyprogesterone Acetate	SLC9A9
2	Medroxyprogesterone Acetate	SLN
2	Medroxyprogesterone Acetate	SMOX
2	Medroxyprogesterone Acetate	SOD1
2	Medroxyprogesterone Acetate	SOD1
2	Medroxyprogesterone Acetate	SOD1
2	Medroxyprogesterone Acetate	SOD2
2	Medroxyprogesterone Acetate	SOD2
2	Medroxyprogesterone Acetate	SOD2
2	Medroxyprogesterone Acetate	SOD2
2	Medroxyprogesterone Acetate	SOD2
2	Medroxyprogesterone Acetate	SPP1
2	Medroxyprogesterone Acetate	SPRY1
2	Medroxyprogesterone Acetate	SRPX
2	Medroxyprogesterone Acetate	SRSF7
2	Medroxyprogesterone Acetate	STK38
2	Medroxyprogesterone Acetate	STOM
2	Medroxyprogesterone Acetate	SULF1
2	Medroxyprogesterone Acetate	TAGLN
2	Medroxyprogesterone Acetate	TBXAS1
2	Medroxyprogesterone Acetate	TCEA1
2	Medroxyprogesterone Acetate	TDO2
2	Medroxyprogesterone Acetate	TERT
2	Medroxyprogesterone Acetate	TFPI
2	Medroxyprogesterone Acetate	TFPI2
2	Medroxyprogesterone Acetate	TGFB3
2	Medroxyprogesterone Acetate	TGFBR2
2	Medroxyprogesterone Acetate	THBS1
2	Medroxyprogesterone Acetate	TIMP3
2	Medroxyprogesterone Acetate	TMEM158
2	Medroxyprogesterone Acetate	TNC
2	Medroxyprogesterone Acetate	TNF
2	Medroxyprogesterone Acetate	TNF
2	Medroxyprogesterone Acetate	TOX2
2	Medroxyprogesterone Acetate	TP53
2	Medroxyprogesterone Acetate	TPD52
2	Medroxyprogesterone Acetate	TPI1
2	Medroxyprogesterone Acetate	TPSG1
2	Medroxyprogesterone Acetate	TSC22D3
2	Medroxyprogesterone Acetate	TSKU
2	Medroxyprogesterone Acetate	TXN
2	Medroxyprogesterone Acetate	UBE2D4
2	Medroxyprogesterone Acetate	UGCG
2	Medroxyprogesterone Acetate	UGT2B15
2	Medroxyprogesterone Acetate	USP12
2	Medroxyprogesterone Acetate	VCAM1
2	Medroxyprogesterone Acetate	VDR
2	Medroxyprogesterone Acetate	VEGFA
2	Medroxyprogesterone Acetate	VEGFA
2	Medroxyprogesterone Acetate	VIM
2	Medroxyprogesterone Acetate	VMO1
2	Medroxyprogesterone Acetate	VPS39
2	Medroxyprogesterone Acetate	VSIG4
2	Medroxyprogesterone Acetate	WNT5A
2	Medroxyprogesterone Acetate	WNT5A
2	Medroxyprogesterone Acetate	WWTR1
2	Medroxyprogesterone Acetate	XLKD1
2	Medroxyprogesterone Acetate	ZBTB16
2	Medroxyprogesterone Acetate	ZBTB45
2	Medroxyprogesterone Acetate	ZFP36
2	Medroxyprogesterone Acetate	ZFP36L1
2	Medroxyprogesterone Acetate	ZNF135
2	Medroxyprogesterone Acetate	ZNF530
2	Medroxyprogesterone Acetate	ZPLD1
2	Medroxyprogesterone Acetate	ZSCAN10
2	Medroxyprogesterone Acetate	ZSCAN20
2	Medroxyprogesterone Acetate	ABCB11
2	Medroxyprogesterone Acetate	ACKR1
2	Medroxyprogesterone Acetate	ACP3
2	Medroxyprogesterone Acetate	ACSL1
2	Medroxyprogesterone Acetate	ADAMTS1
2	Medroxyprogesterone Acetate	ADORA3
2	Medroxyprogesterone Acetate	AHR
2	Medroxyprogesterone Acetate	AIF1
2	Medroxyprogesterone Acetate	AK5
2	Medroxyprogesterone Acetate	AKR1C1
2	Medroxyprogesterone Acetate	AKR1C1
2	Medroxyprogesterone Acetate	AKR1C1
2	Medroxyprogesterone Acetate	AKR1C2
2	Medroxyprogesterone Acetate	AKR1C3
2	Medroxyprogesterone Acetate	AKR1C3
2	Medroxyprogesterone Acetate	AKR1C3
2	Medroxyprogesterone Acetate	AKR1C4
2	Medroxyprogesterone Acetate	AKR1C4
2	Medroxyprogesterone Acetate	ALCAM
2	Medroxyprogesterone Acetate	ALOX5AP
2	Medroxyprogesterone Acetate	ANTXR1
2	Medroxyprogesterone Acetate	ANXA2
2	Medroxyprogesterone Acetate	ANXA2P3
2	Medroxyprogesterone Acetate	APOD
2	Medroxyprogesterone Acetate	AQP3
2	Medroxyprogesterone Acetate	AR
2	Medroxyprogesterone Acetate	AR
2	Medroxyprogesterone Acetate	ARHGEF19
2	Medroxyprogesterone Acetate	ARHGEF2
2	Medroxyprogesterone Acetate	ATP11A
2	Medroxyprogesterone Acetate	ATP1A1
2	Medroxyprogesterone Acetate	ATP2B1
2	Medroxyprogesterone Acetate	ATP2B4
2	Medroxyprogesterone Acetate	ATP6V0C
2	Medroxyprogesterone Acetate	AZGP1
2	Medroxyprogesterone Acetate	BAX
2	Medroxyprogesterone Acetate	BCAT1
2	Medroxyprogesterone Acetate	BCKDK
2	Medroxyprogesterone Acetate	BCL2L11
2	Medroxyprogesterone Acetate	BCL2L13
2	Medroxyprogesterone Acetate	BDKRB1
2	Medroxyprogesterone Acetate	BET1L
2	Medroxyprogesterone Acetate	BICD1
2	Medroxyprogesterone Acetate	BSND
2	Medroxyprogesterone Acetate	C15ORF48
2	Medroxyprogesterone Acetate	C1ORF162
2	Medroxyprogesterone Acetate	C1QA
2	Medroxyprogesterone Acetate	C1QB
2	Medroxyprogesterone Acetate	C1QC
2	Medroxyprogesterone Acetate	C1R
2	Medroxyprogesterone Acetate	CA2
2	Medroxyprogesterone Acetate	CA8
2	Medroxyprogesterone Acetate	CALM1
2	Medroxyprogesterone Acetate	CAPN2
2	Medroxyprogesterone Acetate	CAST
2	Medroxyprogesterone Acetate	CAT
2	Medroxyprogesterone Acetate	CAV2
2	Medroxyprogesterone Acetate	CCL23
2	Medroxyprogesterone Acetate	CCN2
2	Medroxyprogesterone Acetate	CCNB1
2	Medroxyprogesterone Acetate	CCND1
2	Medroxyprogesterone Acetate	CD163
2	Medroxyprogesterone Acetate	CD40LG
2	Medroxyprogesterone Acetate	CDC42BPA
2	Medroxyprogesterone Acetate	CDKN1A
2	Medroxyprogesterone Acetate	CDKN1A
2	Medroxyprogesterone Acetate	CDKN1B
2	Medroxyprogesterone Acetate	CEBPZ
2	Medroxyprogesterone Acetate	CFLAR
2	Medroxyprogesterone Acetate	CILP
2	Medroxyprogesterone Acetate	CLDN5
2	Medroxyprogesterone Acetate	CNGB1
2	Medroxyprogesterone Acetate	CNR1
2	Medroxyprogesterone Acetate	CNR1
2	Medroxyprogesterone Acetate	CNR2
2	Medroxyprogesterone Acetate	COL6A2
2	Medroxyprogesterone Acetate	COL6A3
2	Medroxyprogesterone Acetate	COX6A2
2	Medroxyprogesterone Acetate	CPLX1
2	Medroxyprogesterone Acetate	CREBBP
2	Medroxyprogesterone Acetate	CREM
2	Medroxyprogesterone Acetate	CRP
2	Medroxyprogesterone Acetate	CTPS2
2	Medroxyprogesterone Acetate	CTSD
2	Medroxyprogesterone Acetate	CYB5D1
2	Medroxyprogesterone Acetate	CYP19A1
2	Medroxyprogesterone Acetate	CYP1A1
2	Medroxyprogesterone Acetate	CYP1A1
2	Medroxyprogesterone Acetate	CYP1A1
2	Medroxyprogesterone Acetate	CYP1B1
2	Medroxyprogesterone Acetate	CYP1B1
2	Medroxyprogesterone Acetate	CYP27B1
2	Medroxyprogesterone Acetate	CYP3A4
2	Medroxyprogesterone Acetate	DCN
2	Medroxyprogesterone Acetate	DDX27
2	Medroxyprogesterone Acetate	DEPP1
2	Medroxyprogesterone Acetate	DES
2	Medroxyprogesterone Acetate	DHX9
2	Medroxyprogesterone Acetate	DIO2
2	Medroxyprogesterone Acetate	DIO2
2	Medroxyprogesterone Acetate	DKK1
2	Medroxyprogesterone Acetate	DLG5
2	Medroxyprogesterone Acetate	DNER
2	Medroxyprogesterone Acetate	DTYMK
2	Medroxyprogesterone Acetate	DUSP23
2	Medroxyprogesterone Acetate	EDA
2	Medroxyprogesterone Acetate	EEF1A1
2	Medroxyprogesterone Acetate	EFEMP1
2	Medroxyprogesterone Acetate	EFHD1
2	Medroxyprogesterone Acetate	EGR2
2	Medroxyprogesterone Acetate	EIF3LP3
2	Medroxyprogesterone Acetate	ELF3
2	Medroxyprogesterone Acetate	ENPP2
2	Medroxyprogesterone Acetate	EPB41L4A
2	Medroxyprogesterone Acetate	EPHA3
2	Medroxyprogesterone Acetate	EPHX1
2	Medroxyprogesterone Acetate	ESR1
2	Medroxyprogesterone Acetate	ESR1
2	Medroxyprogesterone Acetate	EYA1
2	Medroxyprogesterone Acetate	IFNG
2	Medroxyprogesterone Acetate	EZH2
2	Medroxyprogesterone Acetate	F13A1
2	Medroxyprogesterone Acetate	F2
2	Medroxyprogesterone Acetate	F2
2	Medroxyprogesterone Acetate	F2R
2	Medroxyprogesterone Acetate	F3
2	Medroxyprogesterone Acetate	F3
2	Medroxyprogesterone Acetate	F7
2	Medroxyprogesterone Acetate	F9
2	Medroxyprogesterone Acetate	FADS2
2	Medroxyprogesterone Acetate	FAM107A
2	Medroxyprogesterone Acetate	FAS
2	Medroxyprogesterone Acetate	FASLG
2	Medroxyprogesterone Acetate	FBLN1
2	Medroxyprogesterone Acetate	FBXO11
2	Medroxyprogesterone Acetate	FBXW5
2	Medroxyprogesterone Acetate	FCGBP
2	Medroxyprogesterone Acetate	FGD1
2	Medroxyprogesterone Acetate	FGF7
2	Medroxyprogesterone Acetate	FIBIN
2	Medroxyprogesterone Acetate	FILIP1L
2	Medroxyprogesterone Acetate	FKBP5
2	Medroxyprogesterone Acetate	FN1
2	Medroxyprogesterone Acetate	FN1
2	Medroxyprogesterone Acetate	FOLR2
2	Medroxyprogesterone Acetate	FOXO1
2	Medroxyprogesterone Acetate	FOXO1
2	Medroxyprogesterone Acetate	IFRD2
2	Medroxyprogesterone Acetate	FOXO1
2	Medroxyprogesterone Acetate	FOXO3
2	Medroxyprogesterone Acetate	FPR1
2	Medroxyprogesterone Acetate	FSCN2
2	Medroxyprogesterone Acetate	FSHB
2	Medroxyprogesterone Acetate	FXYD3
2	Medroxyprogesterone Acetate	GADD45A
2	Medroxyprogesterone Acetate	GALNT15
2	Medroxyprogesterone Acetate	GARS1
2	Medroxyprogesterone Acetate	GBE1
2	Medroxyprogesterone Acetate	GBP2
2	Medroxyprogesterone Acetate	GCNT2
2	Medroxyprogesterone Acetate	GDF10
2	Medroxyprogesterone Acetate	GIPC1
2	Medroxyprogesterone Acetate	GJA1
2	Medroxyprogesterone Acetate	GLRX
2	Medroxyprogesterone Acetate	GPKOW
2	Medroxyprogesterone Acetate	GPNMB
2	Medroxyprogesterone Acetate	GPR34
2	Medroxyprogesterone Acetate	GPR83
2	Medroxyprogesterone Acetate	GPX3
2	Medroxyprogesterone Acetate	GSN
2	Medroxyprogesterone Acetate	GSTM3
2	Medroxyprogesterone Acetate	HAVCR2
2	Medroxyprogesterone Acetate	HBEGF
2	Medroxyprogesterone Acetate	HOXA1
2	Medroxyprogesterone Acetate	HOXA10
2	Medroxyprogesterone Acetate	HOXA10
2	Medroxyprogesterone Acetate	HOXA11
2	Medroxyprogesterone Acetate	HSD11B1
2	Medroxyprogesterone Acetate	HSD11B2
2	Medroxyprogesterone Acetate	HSD17B2
2	Medroxyprogesterone Acetate	HTR1A
2	Medroxyprogesterone Acetate	ICAM1
2	Medroxyprogesterone Acetate	IDH1
2	Medroxyprogesterone Acetate	IDO1
2	Medroxyprogesterone Acetate	IFNG
2	Medroxyprogesterone Acetate	IGFBP1
2	Medroxyprogesterone Acetate	IGFBP1
2	Medroxyprogesterone Acetate	IGFBP1
2	Medroxyprogesterone Acetate	IGFBP1
2	Medroxyprogesterone Acetate	IGFBP1
2	Medroxyprogesterone Acetate	IGFBP1
2	Medroxyprogesterone Acetate	IGFBP1
2	Medroxyprogesterone Acetate	IGFBP1
2	Medroxyprogesterone Acetate	IGFBP1
2	Medroxyprogesterone Acetate	IGFBP1
2	Medroxyprogesterone Acetate	IGFBP1
2	Medroxyprogesterone Acetate	IGFBP3
2	Medroxyprogesterone Acetate	IGFBP4
2	Medroxyprogesterone Acetate	IGFBP5
2	Medroxyprogesterone Acetate	IL11
2	Medroxyprogesterone Acetate	IL12B
2	Medroxyprogesterone Acetate	IL1B
2	Medroxyprogesterone Acetate	IL2
2	Medroxyprogesterone Acetate	IL23A
2	Medroxyprogesterone Acetate	IL24
2	Medroxyprogesterone Acetate	IL6
2	Medroxyprogesterone Acetate	IL6
2	Medroxyprogesterone Acetate	INTS7
2	Medroxyprogesterone Acetate	IRF9
2	Medroxyprogesterone Acetate	IRS2
2	Medroxyprogesterone Acetate	ISG20L2
2	Medroxyprogesterone Acetate	ITGA1
2	Medroxyprogesterone Acetate	ITGA11
2	Medroxyprogesterone Acetate	ITGA2
2	Medroxyprogesterone Acetate	ITGB1
2	Medroxyprogesterone Acetate	ITGB5
2	Medroxyprogesterone Acetate	ITIH5
2	Medroxyprogesterone Acetate	KCNB1
2	Medroxyprogesterone Acetate	KCNC4
2	Medroxyprogesterone Acetate	KDR
2	Medroxyprogesterone Acetate	KLF4
2	Medroxyprogesterone Acetate	KRT8
2	Medroxyprogesterone Acetate	LAMA4
2	Medroxyprogesterone Acetate	LAMB2
2	Medroxyprogesterone Acetate	LCN2
2	Medroxyprogesterone Acetate	LDHA
2	Medroxyprogesterone Acetate	LEFTY2
2	Medroxyprogesterone Acetate	LGALS3
2	Medroxyprogesterone Acetate	LINC00312
2	Medroxyprogesterone Acetate	LOXL4
2	Medroxyprogesterone Acetate	LPAR3
2	Medroxyprogesterone Acetate	LRATD2
2	Medroxyprogesterone Acetate	LTBP1
2	Medroxyprogesterone Acetate	MAP1A
2	Medroxyprogesterone Acetate	MAP4K4
2	Medroxyprogesterone Acetate	MAP7
2	Medroxyprogesterone Acetate	MARCO
2	Medroxyprogesterone Acetate	MGAT4B
2	Medroxyprogesterone Acetate	MGST1
2	Medroxyprogesterone Acetate	MIR142
2	Medroxyprogesterone Acetate	MIR146B
2	Medroxyprogesterone Acetate	MIR193B
2	Medroxyprogesterone Acetate	MIR21
2	Medroxyprogesterone Acetate	MIR27B
2	Medroxyprogesterone Acetate	MIR29C
2	Medroxyprogesterone Acetate	MIR625
2	Medroxyprogesterone Acetate	MIR633
2	Medroxyprogesterone Acetate	MMP1
2	Medroxyprogesterone Acetate	MMP2
2	Medroxyprogesterone Acetate	MMP9
2	Medroxyprogesterone Acetate	MMRN1
2	Medroxyprogesterone Acetate	MS4A6A
2	Medroxyprogesterone Acetate	MT1G
2	Medroxyprogesterone Acetate	MT1H
2	Medroxyprogesterone Acetate	MT1L
2	Medroxyprogesterone Acetate	MTHFD2
2	Medroxyprogesterone Acetate	MTR
2	Medroxyprogesterone Acetate	MTSS1
2	Medroxyprogesterone Acetate	MUC1
2	Medroxyprogesterone Acetate	MUC12
2	Medroxyprogesterone Acetate	MYB
2	Medroxyprogesterone Acetate	MYH9
2	Medroxyprogesterone Acetate	MYL12A
2	Medroxyprogesterone Acetate	MYL12B
2	Medroxyprogesterone Acetate	MYLK
2	Medroxyprogesterone Acetate	MYOF
2	Medroxyprogesterone Acetate	NCF1
2	Medroxyprogesterone Acetate	NCOA1
2	Medroxyprogesterone Acetate	NDST1
2	Medroxyprogesterone Acetate	NEFM
2	Medroxyprogesterone Acetate	NEXN
2	Medroxyprogesterone Acetate	NFE2L2
2	Medroxyprogesterone Acetate	NLF2
2	Medroxyprogesterone Acetate	NLGN4X
2	Medroxyprogesterone Acetate	NOM1
2	Medroxyprogesterone Acetate	NOS3
2	Medroxyprogesterone Acetate	NPHP1
2	Medroxyprogesterone Acetate	NPTX2
2	Medroxyprogesterone Acetate	NPTXR
2	Medroxyprogesterone Acetate	NPY1R
2	Medroxyprogesterone Acetate	NPY1R
2	Medroxyprogesterone Acetate	NR1I2
2	Medroxyprogesterone Acetate	NR2F1
2	Medroxyprogesterone Acetate	NR3C1
2	Medroxyprogesterone Acetate	NR3C1
2	Medroxyprogesterone Acetate	NR3C2
2	Medroxyprogesterone Acetate	NR4A2
2	Medroxyprogesterone Acetate	NRIP1
2	Medroxyprogesterone Acetate	NT5E
2	Medroxyprogesterone Acetate	NT5E
2	Medroxyprogesterone Acetate	NTS
2	Medroxyprogesterone Acetate	NUP155
2	Medroxyprogesterone Acetate	OGFRL1
2	Medroxyprogesterone Acetate	OR8B8
2	Medroxyprogesterone Acetate	P4HB
2	Medroxyprogesterone Acetate	PAEP
2	Medroxyprogesterone Acetate	PALM2AKAP2
2	Medroxyprogesterone Acetate	PCDH17
2	Medroxyprogesterone Acetate	PCDH18
2	Medroxyprogesterone Acetate	PCDH20
2	Medroxyprogesterone Acetate	PCDHB4
2	Medroxyprogesterone Acetate	PDGFA
2	Medroxyprogesterone Acetate	PDGFB
2	Medroxyprogesterone Acetate	PDK1
2	Medroxyprogesterone Acetate	PENK
2	Medroxyprogesterone Acetate	PGR
2	Medroxyprogesterone Acetate	PGR
2	Medroxyprogesterone Acetate	PGR
2	Medroxyprogesterone Acetate	PGRMC2
2	Medroxyprogesterone Acetate	PITPNC1
2	Medroxyprogesterone Acetate	PKD2L1
2	Medroxyprogesterone Acetate	PLAT
2	Medroxyprogesterone Acetate	PLAU
2	Medroxyprogesterone Acetate	PLCXD3
2	Medroxyprogesterone Acetate	PLEKHG3
2	Medroxyprogesterone Acetate	PLG
2	Medroxyprogesterone Acetate	PLOD2
2	Medroxyprogesterone Acetate	PLS3
2	Medroxyprogesterone Acetate	PPBP
2	Medroxyprogesterone Acetate	PPIA
2	Medroxyprogesterone Acetate	PPIAL4A
2	Medroxyprogesterone Acetate	PTP4A1
2	Medroxyprogesterone Acetate	PTPA
2	Medroxyprogesterone Acetate	RAB1B
2	Medroxyprogesterone Acetate	PRL
2	Medroxyprogesterone Acetate	PRL
2	Medroxyprogesterone Acetate	PRL
2	Medroxyprogesterone Acetate	PRL
2	Medroxyprogesterone Acetate	PRL
2	Medroxyprogesterone Acetate	PRL
2	Medroxyprogesterone Acetate	PRL
2	Medroxyprogesterone Acetate	PRL
2	Medroxyprogesterone Acetate	PRL
2	Medroxyprogesterone Acetate	PRL
2	Medroxyprogesterone Acetate	PRRX1
2	Medroxyprogesterone Acetate	PRSS12
2	Medroxyprogesterone Acetate	PTGS2
2	Medroxyprogesterone Acetate	PTK7
2	Medroxyprogesterone Acetate	RAB31
2	Medroxyprogesterone Acetate	RAN
2	Medroxyprogesterone Acetate	RELA
2	Medroxyprogesterone Acetate	RET
2	Medroxyprogesterone Acetate	RGS10
2	Medroxyprogesterone Acetate	RHOBTB3
2	Medroxyprogesterone Acetate	RIN1
2	Medroxyprogesterone Acetate	RNASE1
2	Medroxyprogesterone Acetate	RPGR
2	Medroxyprogesterone Acetate	RPL5P29
2	Medroxyprogesterone Acetate	RPN1
2	Medroxyprogesterone Acetate	RPS6KB1
2	Medroxyprogesterone Acetate	RPSA
2	Medroxyprogesterone Acetate	RPSAP12
2	Medroxyprogesterone Acetate	RPSAP28
2	Medroxyprogesterone Acetate	RPSAP3
2	Medroxyprogesterone Acetate	RPSAP31
2	Medroxyprogesterone Acetate	RUNX1
2	Medroxyprogesterone Acetate	S100A14
2	Medroxyprogesterone Acetate	S100P
2	Medroxyprogesterone Acetate	SARAF
2	Medroxyprogesterone Acetate	SCAMP4
2	Medroxyprogesterone Acetate	SDCBP
2	Medroxyprogesterone Acetate	SELENOP
2	Medroxyprogesterone Acetate	SEMA3A
2	Medroxyprogesterone Acetate	SEPTIN11
2	Medroxyprogesterone Acetate	SERPINC1
2	Medroxyprogesterone Acetate	SERPINE1
2	Medroxyprogesterone Acetate	SERPINE1
2	Medroxyprogesterone Acetate	SFN
2	Medroxyprogesterone Acetate	TP53
2	Medroxyprogesterone Acetate	CASP3
2	Medroxyprogesterone Acetate	PGR
2	Medroxyprogesterone Acetate	IL1B
2	Medroxyprogesterone Acetate	IL6
2	Medroxyprogesterone Acetate	MAPK1
2	Medroxyprogesterone Acetate	MAPK3
2	Medroxyprogesterone Acetate	MMP2
2	Medroxyprogesterone Acetate	MMP9
2	Medroxyprogesterone Acetate	PGR
Alunite
3	Alunite	wd repeat domain 83 opposite strand
3	Alunite	Protein kinase A-anchoring protein 9
3	Alunite	myosin light chain kinase
3	Alunite	prokineticin receptor 2
3	Alunite	albumin
Aurantii fructus (AF)	AF
4	Marmin	Prostaglandin G/H synthase 2
4	Marmin	Carbonic anhydrase II
4	Marmin	CGMP-inhibited 3',5'-cyclic phosphodiesterase A
4	Marmin	Beta-2 adrenergic receptor
4	Hesperetin	Prostaglandin G/H synthase 1
4	Hesperetin	Sodium channel protein type 5 subunit alpha
4	Hesperetin	Prostaglandin G/H synthase 2
4	Hesperetin	Heat shock protein HSP 90
4	Hesperetin	Phosphatidylinositol-4,5-bisphosphate 3-kinase catalytic subunit, gamma isoform
4	Hesperetin	mRNA of PKA Catalytic Subunit C-alpha
4	Hesperetin	Nuclear receptor coactivator 2
4	Hesperetin	Nuclear receptor coactivator 1
4	Hesperetin	Calmodulin
4	beta-sitosterol	Progesterone receptor
4	beta-sitosterol	Nuclear receptor coactivator 2
4	beta-sitosterol	Prostaglandin G/H synthase 1
4	beta-sitosterol	Prostaglandin G/H synthase 2
4	beta-sitosterol	Heat shock protein HSP 90
4	beta-sitosterol	Phosphatidylinositol-4,5-bisphosphate 3-kinase catalytic subunit, gamma isoform
4	beta-sitosterol	Potassium voltage-gated channel subfamily H member 2
4	beta-sitosterol	mRNA of PKA Catalytic Subunit C-alpha
4	beta-sitosterol	Dopamine D1 receptor
4	beta-sitosterol	Muscarinic acetylcholine receptor M3
4	beta-sitosterol	Muscarinic acetylcholine receptor M1
4	beta-sitosterol	Sodium channel protein type 5 subunit alpha
4	beta-sitosterol	Gamma-aminobutyric-acid receptor alpha-2 subunit
4	beta-sitosterol	Muscarinic acetylcholine receptor M4
4	beta-sitosterol	CGMP-inhibited 3',5'-cyclic phosphodiesterase A
4	beta-sitosterol	5-hydroxytryptamine 2A receptor
4	beta-sitosterol	Gamma-aminobutyric-acid receptor alpha-5 subunit
4	beta-sitosterol	Alpha-1A adrenergic receptor
4	beta-sitosterol	Gamma-aminobutyric-acid receptor alpha-3 subunit
4	beta-sitosterol	Muscarinic acetylcholine receptor M2
4	beta-sitosterol	Alpha-1B adrenergic receptor
4	beta-sitosterol	Beta-2 adrenergic receptor
4	beta-sitosterol	Neuronal acetylcholine receptor subunit alpha-2
4	beta-sitosterol	Sodium-dependent serotonin transporter
4	beta-sitosterol	Mu-type opioid receptor
4	beta-sitosterol	Gamma-aminobutyric acid receptor subunit alpha-1
4	beta-sitosterol	Neuronal acetylcholine receptor protein, alpha-7 chain
4	beta-sitosterol	Cytochrome P450-cam
4	beta-sitosterol	Apoptosis regulator Bcl-2
4	beta-sitosterol	Apoptosis regulator BAX
4	beta-sitosterol	Caspase-9
4	beta-sitosterol	Transcription factor AP-1
4	beta-sitosterol	Caspase-3
4	beta-sitosterol	Caspase-8
4	beta-sitosterol	Protein kinase C alpha type
4	beta-sitosterol	Transforming growth factor beta-1
4	beta-sitosterol	Serum paraoxonase/arylesterase 1
4	beta-sitosterol	Microtubule-associated protein 2
4	naringenin	Prostaglandin G/H synthase 1
4	naringenin	Estrogen receptor
4	naringenin	Prostaglandin G/H synthase 2
4	naringenin	Heat shock protein HSP 90
4	naringenin	Beta-lactamase
4	naringenin	mRNA of PKA Catalytic Subunit C-alpha
4	naringenin	Phosphatidylinositol-4,5-bisphosphate 3-kinase catalytic subunit, gamma isoform
4	naringenin	Transcription factor p65
4	naringenin	RAC-alpha serine/threonine-protein kinase
4	naringenin	Apoptosis regulator Bcl-2
4	naringenin	Mitogen-activated protein kinase 3
4	naringenin	Mitogen-activated protein kinase 1
4	naringenin	Caspase-3
4	naringenin	Fatty acid synthase
4	naringenin	Low-density lipoprotein receptor
4	naringenin	Bcl2 antagonist of cell death
4	naringenin	Superoxide dismutase [Cu-Zn]
4	naringenin	Catalase
4	naringenin	Peroxisome proliferator-activated receptor gamma
4	naringenin	Microsomal triglyceride transfer protein large subunit
4	naringenin	Apolipoprotein B-100
4	naringenin	Phospholipase B1, membrane-associated
4	naringenin	3-hydroxy-3-methylglutaryl-coenzyme A reductase
4	naringenin	Cytochrome P450 19A1
4	naringenin	Glutathione S-transferase P
4	naringenin	UDP-glucuronosyltransferase 1-1
4	naringenin	Peroxisome proliferator-activated receptor alpha
4	naringenin	Sterol regulatory element-binding protein 1
4	naringenin	Glutathione reductase, mitochondrial
4	naringenin	Multidrug resistance-associated protein 1
4	naringenin	Adiponectin
4	naringenin	Sterol O-acyltransferase 2
4	naringenin	Aldo-keto reductase family 1 member C1
4	naringenin	Aspartate aminotransferase, cytoplasmic
4	naringenin	4-aminobutyrate aminotransferase, mitochondrial
4	naringenin	Liver carboxylesterase 1
4	naringenin	Sterol O-acyltransferase 1
4	nobiletin	Nitric oxide synthase, inducible
4	nobiletin	Prostaglandin G/H synthase 1
4	nobiletin	Thrombin
4	nobiletin	Potassium voltage-gated channel subfamily H member 2
4	nobiletin	Estrogen receptor
4	nobiletin	Androgen receptor
4	nobiletin	Peroxisome proliferator activated receptor gamma
4	nobiletin	Coagulation factor Xa
4	nobiletin	Prostaglandin G/H synthase 2
4	nobiletin	Coagulation factor VII
4	nobiletin	mRNA of Protein-tyrosine phosphatase, non-receptor type 1
4	nobiletin	DNA topoisomerase II
4	nobiletin	Estrogen receptor beta
4	nobiletin	Dipeptidyl peptidase IV
4	nobiletin	Heat shock protein HSP 90
4	nobiletin	Serine/threonine-protein kinase Chk1
4	nobiletin	Trypsin-1
4	nobiletin	Nuclear receptor coactivator 2
4	nobiletin	Calcium-activated potassium channel subunit alpha 1
4	nobiletin	Calmodulin
4	nobiletin	Glycogen synthase kinase-3 beta
4	nobiletin	Sodium channel protein type 5 subunit alpha
4	nobiletin	Apoptosis regulator Bcl-2
4	nobiletin	Apoptosis regulator BAX
4	nobiletin	Caspase-9
4	nobiletin	Matrix metalloproteinase-9
4	nobiletin	Transcription factor AP-1
4	nobiletin	Cellular tumor antigen p53
4	nobiletin	Mitogen-activated protein kinase 8
4	nobiletin	Metalloproteinase inhibitor 1
4	nobiletin	Peroxisome proliferator-activated receptor gamma
4	nobiletin	Cyclic AMP-responsive element-binding protein 1
4	nobiletin	Cytosolic phospholipase A2
4	nobiletin	Scavenger receptor cysteine-rich type 1 protein M130
4	nobiletin	Ephrin type-B receptor 2
Curcumae radix	CR
5	beta-sitosterol	Progesterone receptor
5	beta-sitosterol	Nuclear receptor coactivator 2
5	beta-sitosterol	Prostaglandin G/H synthase 1
5	beta-sitosterol	Prostaglandin G/H synthase 2
5	beta-sitosterol	Heat shock protein HSP 90-alpha
5	beta-sitosterol	Phosphatidylinositol-4,5-bisphosphate 3-kinase catalytic subunit gamma isoform
5	beta-sitosterol	Potassium voltage-gated channel subfamily H member 2
5	beta-sitosterol	cAMP-dependent protein kinase catalytic subunit alpha
5	beta-sitosterol	D(1A) dopamine receptor
5	beta-sitosterol	Muscarinic acetylcholine receptor M3
5	beta-sitosterol	Muscarinic acetylcholine receptor M1
5	beta-sitosterol	Sodium channel protein type 5 subunit alpha
5	beta-sitosterol	Gamma-aminobutyric-acid receptor subunit alpha-2
5	beta-sitosterol	Muscarinic acetylcholine receptor M4
5	beta-sitosterol	cGMP-inhibited 3',5'-cyclic phosphodiesterase A
5	beta-sitosterol	5-hydroxytryptamine 2A receptor
5	beta-sitosterol	Gamma-aminobutyric-acid receptor subunit alpha-5
5	beta-sitosterol	Alpha-1A adrenergic receptor
5	beta-sitosterol	Gamma-aminobutyric-acid receptor subunit alpha-3
5	beta-sitosterol	Muscarinic acetylcholine receptor M2
5	beta-sitosterol	Alpha-1B adrenergic receptor
5	beta-sitosterol	Beta-2 adrenergic receptor
5	beta-sitosterol	Neuronal acetylcholine receptor subunit alpha-2
5	beta-sitosterol	Sodium-dependent serotonin transporter
5	beta-sitosterol	Mu-type opioid receptor
5	beta-sitosterol	Gamma-aminobutyric-acid receptor subunit alpha-1
5	beta-sitosterol	Neuronal acetylcholine receptor subunit alpha-7
5	beta-sitosterol	Cytochrome P450-cam
5	beta-sitosterol	Apoptosis regulator Bcl-2
5	beta-sitosterol	Apoptosis regulator BAX
5	beta-sitosterol	Caspase-9
5	beta-sitosterol	Transcription factor AP-1
5	beta-sitosterol	Caspase-3
5	beta-sitosterol	Caspase-8
5	beta-sitosterol	Protein kinase C alpha type
5	beta-sitosterol	Transforming growth factor beta-1
5	beta-sitosterol	Serum paraoxonase/arylesterase 1
5	beta-sitosterol	Microtubule-associated protein 2
5	sitosterol	Progesterone receptor
5	sitosterol	Nuclear receptor coactivator 2
5	sitosterol	Mineralocorticoid receptor
5	naringenin	Prostaglandin G/H synthase 1
5	naringenin	Estrogen receptor
5	naringenin	Prostaglandin G/H synthase 2
5	naringenin	Heat shock protein HSP 90-alpha
5	naringenin	Beta-lactamase
5	naringenin	cAMP-dependent protein kinase catalytic subunit alpha
5	naringenin	Phosphatidylinositol-4,5-bisphosphate 3-kinase catalytic subunit gamma isoform
5	naringenin	Transcription factor p65
5	naringenin	RAC-alpha serine/threonine-protein kinase
5	naringenin	Apoptosis regulator Bcl-2
5	naringenin	Mitogen-activated protein kinase 3
5	naringenin	Mitogen-activated protein kinase 1
5	naringenin	Caspase-3
5	naringenin	Fatty acid synthase
5	naringenin	Low-density lipoprotein receptor
5	naringenin	Bcl2 antagonist of cell death
5	naringenin	Superoxide dismutase [Cu-Zn]
5	naringenin
5	naringenin	Peroxisome proliferator-activated receptor gamma
5	naringenin	Microsomal triglyceride transfer protein large subunit
5	naringenin	Apolipoprotein B-100
5	naringenin	Phospholipase B1, membrane-associated
5	naringenin	3-hydroxy-3-methylglutaryl-coenzyme A reductase
5	naringenin	Cytochrome P450 19A1
5	naringenin	UDP-glucuronosyltransferase 1-1
5	naringenin	Peroxisome proliferator-activated receptor alpha
5	naringenin	Sterol regulatory element-binding protein 1
5	naringenin	Glutathione reductase, mitochondrial
5	naringenin	Multidrug resistance-associated protein 1
5	naringenin	Adiponectin
5	naringenin	Sterol O-acyltransferase 2
5	naringenin	Aldo-keto reductase family 1 member C1
5	naringenin	Aspartate aminotransferase, cytoplasmic
5	naringenin	4-aminobutyrate aminotransferase, mitochondrial
5	naringenin	Liver carboxylesterase 1
5	naringenin	Sterol O-acyltransferase 1
Nitre
6	Potassium nitrate	potassium voltage-gated channel subfamily H member 2
6	Potassium nitrate	Coiled-coil domain-containing protein 120
6	Potassium nitrate	Dual specificity protein kinase CLK1
6	Potassium nitrate	DNA cross-link repair 1C protein
6	Potassium nitrate	Ferritin H subuni
6	Potassium nitrate	Ferritin light chain
6	Potassium nitrate	High mobility group protein 1
6	Potassium nitrate	High mobility group protein 2
6	Potassium nitrate	Proliferating cell nuclear antigen
6	Potassium nitrate	Septin-7
6	Potassium nitrate	Stathmin
6	Potassium nitrate	Vascular endothelial growth factor A
Agrimonia eupatoria	AE
7	ellagic acid	Cell division protein kinase 2
7	ellagic acid	Estrogen receptor
7	ellagic acid	Androgen receptor
7	ellagic acid	Progesterone receptor
7	ellagic acid	Heat shock protein HSP 90
7	ellagic acid	Transcription factor p65
7	ellagic acid	Vascular endothelial growth factor A
7	ellagic acid	Cyclin-dependent kinase inhibitor 1
7	ellagic acid	72 kDa type IV collagenase
7	ellagic acid	Matrix metalloproteinase-9
7	ellagic acid	NF-kappa-B inhibitor alpha
7	ellagic acid	Interleukin-8
7	ellagic acid	Protein kinase C beta type
7	ellagic acid	Glutathione S-transferase P
7	ellagic acid	Insulin-like growth factor II
7	ellagic acid	Glutathione S-transferase Mu 1
7	ellagic acid	Glutathione S-transferase Mu 2
7	ellagic acid	Glutathione S-transferase A1
7	ellagic acid	Glutathione S-transferase A2
7	ellagic acid	Chitin synthase 2
7	ellagic acid	Glutathione S-transferase Mu 1
7	ellagic acid	Glutathione S-transferase Mu 2
7	ellagic acid	Glutathione S-transferase A1
7	ellagic acid	Glutathione S-transferase A2
7	ellagic acid	Chitin synthase 2
7	kaempferol	Muscarinic acetylcholine receptor M1
7	kaempferol	Nitric-oxide synthase, endothelial
7	kaempferol	Gamma-aminobutyric-acid receptor alpha-2 subunit
7	kaempferol	Acetylcholinesterase
7	kaempferol	Sodium-dependent noradrenaline transporter
7	kaempferol	Muscarinic acetylcholine receptor M2
7	kaempferol	Alpha-1B adrenergic receptor
7	kaempferol	Gamma-aminobutyric acid receptor subunit alpha-1
7	kaempferol	DNA topoisomerase II
7	kaempferol	Coagulation factor VII
7	kaempferol	Calmodulin
7	kaempferol	Transcription factor p65
7	kaempferol	Inhibitor of nuclear factor kappa-B kinase subunit beta
7	kaempferol	RAC-alpha serine/threonine-protein kinase
7	kaempferol	Apoptosis regulator Bcl-2
7	kaempferol	Apoptosis regulator BAX
7	kaempferol	Tumor necrosis factor
7	kaempferol	Transcription factor AP-1
7	kaempferol	Activator of 90 kDa heat shock protein ATPase homolog 1
7	kaempferol	Caspase-3
7	kaempferol	Mitogen-activated protein kinase 8
7	kaempferol	Xanthine dehydrogenase/oxidase
7	kaempferol	Interstitial collagenase
7	kaempferol	Signal transducer and activator of transcription 1-alpha/beta
7	kaempferol	Cell division control protein 2 homolog
7	kaempferol	Peroxisome proliferator-activated receptor gamma
7	kaempferol	Heme oxygenase 1
7	kaempferol	Cytochrome P450 3A4
7	kaempferol	Cytochrome P450 1A2
7	kaempferol	Cytochrome P450 1A1
7	kaempferol	Intercellular adhesion molecule 1
7	kaempferol	E-selectin
7	kaempferol	Vascular cell adhesion protein 1
7	kaempferol	Nuclear receptor subfamily 1 group I member 2
7	kaempferol	Cytochrome P450 1B1
7	kaempferol	Arachidonate 5-lipoxygenase
7	kaempferol	Hyaluronan synthase 2
7	kaempferol	Glutathione S-transferase P
7	kaempferol	Aryl hydrocarbon receptor
7	kaempferol	26S proteasome non-ATPase regulatory subunit 3
7	kaempferol	Solute carrier family 2, facilitated glucose transporter member 4
7	kaempferol	Nuclear receptor subfamily 1 group I member 3
7	kaempferol	Insulin receptor
7	kaempferol	Type I iodothyronine deiodinase
7	kaempferol	Serine/threonine-protein phosphatase 2B catalytic subunit alpha isoform
7	kaempferol	Peroxidase C1A
7	kaempferol	Glutathione S-transferase Mu 1
7	kaempferol	Glutathione S-transferase Mu 2
7	kaempferol	Aldo-keto reductase family 1 member C3
7	kaempferol	Antileukoproteinase
7	(+)-catechin	Prostaglandin G/H synthase 1
7	(+)-catechin	Estrogen receptor
7	(+)-catechin	Prostaglandin G/H synthase 2
7	(+)-catechin	Heat shock protein HSP 90
7	(+)-catechin	Beta-lactamase
7	(+)-catechin	mRNA of PKA Catalytic Subunit C-alpha
7	(+)-catechin	Nuclear receptor coactivator 2
7	(+)-catechin	Calmodulin
7	(+)-catechin	Retinoic acid receptor RXR-alpha
7	(+)-catechin	Catalase
7	(+)-catechin	Hyaluronan synthase 2
7	luteolin	Prostaglandin G/H synthase 1
7	luteolin	Androgen receptor
7	luteolin	Prostaglandin G/H synthase 2
7	luteolin	Heat shock protein HSP 90
7	luteolin	Trypsin-1
7	luteolin	Nuclear receptor coactivator 2
7	luteolin	mRNA of PKA Catalytic Subunit C-alpha
7	luteolin	Dipeptidyl peptidase IV
7	luteolin	Phosphatidylinositol-4,5-bisphosphate 3-kinase catalytic subunit, gamma isoform
7	luteolin	Transcription factor p65
7	luteolin	Epidermal growth factor receptor
7	luteolin	RAC-alpha serine/threonine-protein kinase
7	luteolin	Vascular endothelial growth factor A
7	luteolin	G1/S-specific cyclin-D1
7	luteolin	Bcl-2-like protein 1
7	luteolin	Cyclin-dependent kinase inhibitor 1
7	luteolin	Caspase-9
7	luteolin	72 kDa type IV collagenase
7	luteolin	Matrix metalloproteinase-9
7	luteolin	Mitogen-activated protein kinase 1
7	luteolin	Interleukin-10
7	luteolin	Retinoblastoma-associated protein
7	luteolin	Cell division protein kinase 4
7	luteolin	Tumor necrosis factor
7	luteolin	Transcription factor AP-1
7	luteolin	Interleukin-6
7	luteolin	Caspase-3
7	luteolin	Cellular tumor antigen p53
7	luteolin	NF-kappa-B inhibitor alpha
7	luteolin	Xanthine dehydrogenase/oxidase
7	luteolin	DNA topoisomerase 1
7	luteolin	E3 ubiquitin-protein ligase Mdm2
7	luteolin	Amyloid beta A4 protein
7	luteolin	Interstitial collagenase
7	luteolin	Proliferating cell nuclear antigen
7	luteolin	Receptor tyrosine-protein kinase erbB-2
7	luteolin	Peroxisome proliferator-activated receptor gamma
7	luteolin	Heme oxygenase 1
7	luteolin	Caspase-7
7	luteolin	Intercellular adhesion molecule 1
7	luteolin	Induced myeloid leukemia cell differentiation protein Mcl-1
7	luteolin	Baculoviral IAP repeat-containing protein 5
7	luteolin	Interleukin-2
7	luteolin	G2/mitotic-specific cyclin-B1
7	luteolin	Tyrosinase
7	luteolin	Interferon gamma
7	luteolin	Interleukin-4
7	luteolin	DNA topoisomerase 2-alpha
7	luteolin	Glutathione S-transferase P
7	luteolin	Baculoviral IAP repeat-containing protein 4
7	luteolin	Solute carrier family 2, facilitated glucose transporter member 4
7	luteolin	Insulin receptor
7	luteolin	CD40 ligand
7	luteolin	Prostaglandin E synthase
7	luteolin	Kinetochore protein Nuf2
7	luteolin	Adenylate cyclase type 2
7	luteolin	Hepatocyte growth factor receptor
7	quercetin	Prostaglandin G/H synthase 1
7	quercetin	Androgen receptor
7	quercetin	Peroxisome proliferator activated receptor gamma
7	quercetin	Prostaglandin G/H synthase 2
7	quercetin	Heat shock protein HSP 90
7	quercetin	Phosphatidylinositol-4,5-bisphosphate 3-kinase catalytic subunit, gamma isoform
7	quercetin	Nuclear receptor coactivator 2
7	quercetin	Dipeptidyl peptidase IV
7	quercetin	Aldose reductase
7	quercetin	Trypsin-1
7	quercetin	DNA topoisomerase II
7	quercetin	Thrombin
7	quercetin	Potassium voltage-gated channel subfamily H member 2
7	quercetin	Sodium channel protein type 5 subunit alpha
7	quercetin	Coagulation factor Xa
7	quercetin	Beta-2 adrenergic receptor
7	quercetin	Stromelysin-1
7	quercetin	mRNA of PKA Catalytic Subunit C-alpha
7	quercetin	Coagulation factor VII
7	quercetin	Nitric-oxide synthase, endothelial
7	quercetin	Retinoic acid receptor RXR-alpha
7	quercetin	Acetylcholinesterase
7	quercetin	Gamma-aminobutyric acid receptor subunit alpha-1
7	quercetin	Amine oxidase [flavin-containing] B
7	quercetin	Transcription factor p65
7	quercetin	Epidermal growth factor receptor
7	quercetin	RAC-alpha serine/threonine-protein kinase
7	quercetin	Vascular endothelial growth factor A
7	quercetin	G1/S-specific cyclin-D1
7	quercetin	Apoptosis regulator Bcl-2
7	quercetin	Bcl-2-like protein 1
7	quercetin	Proto-oncogene c-Fos
7	quercetin	Cyclin-dependent kinase inhibitor 1
7	quercetin	Eukaryotic translation initiation factor 6
7	quercetin	Apoptosis regulator BAX
7	quercetin	Caspase-9
7	quercetin	Urokinase-type plasminogen activator
7	quercetin	72 kDa type IV collagenase
7	quercetin	Matrix metalloproteinase-9
7	quercetin	Mitogen-activated protein kinase 1
7	quercetin	Interleukin-10
7	quercetin	Pro-epidermal growth factor
7	quercetin	Retinoblastoma-associated protein
7	quercetin	Tumor necrosis factor
7	quercetin	Transcription factor AP-1
7	quercetin	Interleukin-6
7	quercetin	Cyclin-dependent kinase inhibitor 2A, isoforms 1/2/3
7	quercetin	Activator of 90 kDa heat shock protein ATPase homolog 1
7	quercetin	Caspase-3
7	quercetin	Cellular tumor antigen p53
7	quercetin	ETS domain-containing protein Elk-1
7	quercetin	NF-kappa-B inhibitor alpha
7	quercetin	NADPH--cytochrome P450 reductase
7	quercetin	Ornithine decarboxylase
7	quercetin	Xanthine dehydrogenase/oxidase
7	quercetin	Caspase-8
7	quercetin	DNA topoisomerase 1
7	quercetin	RAF proto-oncogene serine/threonine-protein kinase
7	quercetin	Superoxide dismutase [Cu-Zn]
7	quercetin	Protein kinase C alpha type
7	quercetin	Interstitial collagenase
7	quercetin	Hypoxia-inducible factor 1-alpha
7	quercetin	Signal transducer and activator of transcription 1-alpha/beta
7	quercetin	Protein CBFA2T1
7	quercetin	Probable E3 ubiquitin-protein ligase HERC5
7	quercetin	Cell division control protein 2 homolog
7	quercetin	78 kDa glucose-regulated protein
7	quercetin	Receptor tyrosine-protein kinase erbB-2
7	quercetin	Peroxisome proliferator-activated receptor gamma
7	quercetin	Acetyl-CoA carboxylase 1
7	quercetin	Heme oxygenase 1
7	quercetin	Cytochrome P450 3A4
7	quercetin	Cytochrome P450 1A2
7	quercetin	Caveolin-1
7	quercetin	Myc proto-oncogene protein
7	quercetin	Tissue factor
7	quercetin	Gap junction alpha-1 protein
7	quercetin	Cytochrome P450 1A1
7	quercetin	Intercellular adhesion molecule 1
7	quercetin	Interleukin-1 beta
7	quercetin	C-C motif chemokine 2
7	quercetin	E-selectin
7	quercetin	Vascular cell adhesion protein 1
7	quercetin	Prostaglandin E2 receptor EP3 subtype
7	quercetin	Interleukin-8
7	quercetin	Protein kinase C beta type
7	quercetin	Baculoviral IAP repeat-containing protein 5
7	quercetin	Dual oxidase 2
7	quercetin	Nitric oxide synthase, endothelial
7	quercetin	Heat shock protein beta-1
7	quercetin	Transforming growth factor beta-1
7	quercetin	Estrogen sulfotransferase
7	quercetin	Maltase-glucoamylase, intestinal
7	quercetin	Interleukin-2
7	quercetin	Nuclear receptor subfamily 1 group I member 2
7	quercetin	Cytochrome P450 1B1
7	quercetin	G2/mitotic-specific cyclin-B1
7	quercetin	Tissue-type plasminogen activator
7	quercetin	Thrombomodulin
7	quercetin	Plasminogen activator inhibitor 1
7	quercetin	Collagen alpha-1(I) chain
7	quercetin	Interferon gamma
7	quercetin	Arachidonate 5-lipoxygenase
7	quercetin	Phosphatidylinositol-3,4,5-trisphosphate 3-phosphatase and dual-specificity protein phosphatase PTEN
7	quercetin	Interleukin-1 alpha
7	quercetin	Myeloperoxidase
7	quercetin	DNA topoisomerase 2-alpha
7	quercetin	Neutrophil cytosol factor 1
7	quercetin	ATP-binding cassette sub-family G member 2
7	quercetin	Hyaluronan synthase 2
7	quercetin	Glutathione S-transferase P
7	quercetin	Nuclear factor erythroid 2-related factor 2
7	quercetin	NAD(P)H dehydrogenase [quinone] 1
7	quercetin	Poly [ADP-ribose] polymerase 1
7	quercetin	Aryl hydrocarbon receptor
7	quercetin	26S proteasome non-ATPase regulatory subunit 3
7	quercetin	Solute carrier family 2, facilitated glucose transporter member 4
7	quercetin	Collagen alpha-1(III) chain
7	quercetin	DNA gyrase subunit B
7	quercetin	C-X-C motif chemokine 11
7	quercetin	C-X-C motif chemokine 2
7	quercetin	DDB1- and CUL4-associated factor 5
7	quercetin	Nuclear receptor subfamily 1 group I member 3
7	quercetin	Serine/threonine-protein kinase Chk2
7	quercetin	Insulin receptor
7	quercetin	Claudin-4
7	quercetin	Peroxisome proliferator-activated receptor alpha
7	quercetin	Peroxisome proliferator-activated receptor delta
7	quercetin	Heat shock factor protein 1
7	quercetin	C-reactive protein
7	quercetin	C-X-C motif chemokine 10
7	quercetin	Inhibitor of nuclear factor kappa-B kinase subunit alpha
7	quercetin	Osteopontin
7	quercetin	Runt-related transcription factor 2
7	quercetin	Ras association domain-containing protein 1
7	quercetin	Transcription factor E2F1
7	quercetin	Transcription factor E2F2
7	quercetin	Prostatic acid phosphatase
7	quercetin	Cathepsin D
7	quercetin	Insulin-like growth factor-binding protein 3
7	quercetin	Insulin-like growth factor II
7	quercetin	CD40 ligand
7	quercetin	Interferon regulatory factor 1
7	quercetin	Receptor tyrosine-protein kinase erbB-3
7	quercetin	Serum paraoxonase/arylesterase 1
7	quercetin	Type I iodothyronine deiodinase
7	quercetin	Procollagen C-endopeptidase enhancer 1
7	quercetin	Puromycin-sensitive aminopeptidase
7	quercetin	Hexokinase-2
7	quercetin	Homeobox protein Nkx-3.1
7	quercetin	Ras GTPase-activating protein 1
7	quercetin	Peroxidase C1A
7	quercetin	Glutathione S-transferase Mu 1
7	quercetin	Glutathione S-transferase Mu 2
Toxicodendron vernicifluum	TV
8	Tetrasiloxane	Matrix metalloproteinase-2
8	Tetrasiloxane	Urokinase-type plasminogen activator
8	Tetrasiloxane	Intercellular adhesion molecule 1
8	Tetrasiloxane	Vascular cell adhesion protein 1
8	Tetrasiloxane	Plasminogen activator inhibitor 1
8	Tetrasiloxane	Tissue inhibitor of metalloproteinases 1
8	Tetrasiloxane	Tissue inhibitor of metalloproteinases 2
8	Tetrasiloxane	Proliferation marker protein Ki-67
8	Tetrasiloxane	Vascular endothelial growth factor A
8	Vernicilignan A	Apoptosis regulator BAX
8	Vernicilignan A	Apoptosis regulator Bcl-2
8	Vernicilignan A	Caspase-3
8	Vernicilignan A	Caspase-9
8	Vernicilignan A	Protein kinase B
8	Vernicilignan A	Glycogen synthase kinase-3 beta
8	Benzoic acid	Amine oxidase [flavin-containing] B
8	Benzoic acid	Alcohol dehydrogenase 1B
8	Benzoic acid	Alcohol dehydrogenase 1C
8	Benzoic acid	Alcohol dehydrogenase 1A
8	Benzoic acid	Lysozyme
8	Benzoic acid	Bacillolysin
8	Benzoic acid	Nicotinate-nucleotide--dimethylbenzimidazole phosphoribosyltransferase
8	Benzoic acid	Group IIE secretory phospholipase A2
8	Benzoic acid	Trypsin-3
8	Benzoic acid	D-amino-acid oxidase
8	BENZALDEHYDE	Alcohol dehydrogenase 1B
8	BENZALDEHYDE	Alcohol dehydrogenase 1C
8	BENZALDEHYDE	Alcohol dehydrogenase 1A
8	BENZALDEHYDE	Lysozyme
8	BENZALDEHYDE	Nicotinate-nucleotide--dimethylbenzimidazole phosphoribosyltransferase
8	BENZALDEHYDE	Trypsin-3
