# Supplementary material for: Pharmacological Mechanism of Pingxiao Formula against Colorectal Cancer
Source: Evid Based Complement Alternat Med. 2022 Dec 20;2022:7884740. doi: 10.1155/2022/7884740 (PMC9794442; doi:10.1155/2022/7884740)
Supplement: Supplementary Materials — Supplementary Table 1. Active components of PX. Supplementary Table 2.CRC-related genes in databases and intersected genes. Supplementary Table 3. LC-MS/MS analysis of the PX formula. Supplementary Table 4. Alpha diversity indices of the gut microbiota after PX treatment. Supplementary Table 5. Alpha diversity indices of the gut microbiota after XH treatment. Supplementary Figure 1. LC-MS/MS identified PX components. Supplementary Figure 2. The therapeutic effect of each herb in CRC. The pie chart illustrating the target genes of each herb in CRC (A); GO and KEGG analysis showing the enrichment of herb-target genes (B), target genes of each herb (C). Supplementary Figure 3. The therapeutic effect of PX and XH on the progression of CRC. Supplementary Figure 4. Alpha diversity of microbial communities in CRC mice after XH treatment. Supplementary Figure 5. The MTT assay evaluating the toxicity of the PX serum. Supplementary Figure 6. The herb-ingredient-target network of XH. Shared targets between XH and CRC (A); a pie chart showing the target genes of each herb in CRC (B); a network of herbs and compounds as well as all the potential targets (C). Supplementary Figure 7. The therapeutic effect of each herb in XH. [file 7884740.f1.zip › supplementary table2.txt]

CRC genes	Commen genes between PX targets and CRC
PTGS1	MMP2
PTGS2	PLAU
AKR1C1	ICAM1
SLC22A6	VCAM1
ABCB1	SERPINE1
CYP2C19	TIMP1
CYP2C9	TIMP2
PRKAA1	MKI67
PRKAA2	VEGFA
PRKAB1	BAX
PRKAB2	BCL2
PRKAG1	CASP3
PRKAG2	CASP9
PRKAG3	AKT1
EDNRA	GSK3B
TP53	MAOB
HSPA5	ADH1B
RPS6KA3	ADH1C
NFKBIA	ADH1A
TNFAIP6	LYG1
CASP1	PLA2G2E
CASP3	PRSS3
IKBKB	PGR
MAPK1	NR3C2
MAPK15	NCOA2
MAPK3	IGHG1
MAPK4	RXRA
MAPK6	NCOA1
MAPK7	PTGS1
CCND1	PTGS2
MYC	SLC6A2
PCNA	SLC6A3
UGT1A6	ADRB2
NAT2	AKR1B1
SLC22A8	LTA4H
TOP2A	MAOA
ABCC1	CHRM3
UGT2B7	SCN5A
PLA2G4A	ADRA1A
PDCD1	ADRA1B
BRCA2	GABRA1
MLH1	ESR1
MSH2	HSP90AB1
MSH6	DPEP1
BRCA1	CAT
APC	HAS2
KRAS	NR3C1
PMS2	HTR3A
PTEN	SLC6A4
CDH1	OPRM1
BRAF	NOS2
EGFR	KCNH2
PIK3CA	AR
POLE	F7
CTNNB1	ESR2
MUTYH	PPARD
CHEK2	PRSS1
ERBB2	ACE
CDKN2A	ADM
ATM	APP
AXIN2	CRAT
AKT1	CCR5
MIR21	DDIT3
SMAD4	EFEMP2
POLD1	TTF2
BRIP1	PRL
PALB2	TRAF2
RB1	TFPI
MLH3	TP53BP1
MIR34A	VDR
ESR1	AREG
NBN	FAF1
EPCAM	HBEGF
BAX	KDR
TGFBR2	PTPA
MET	S100PBP
NRAS	CDK2
VEGFA	RELA
MIR145	CDKN1A
STK11	MMP9
PPARG	NFKBIA
FGFR3	CXCL8
BARD1	PRKCB
EP300	GSTP1
AR	IGF2
SRC	GSTM1
RET	GSTM2
AURKA	GSTA1
DICER1	GSTA2
MIR126	ACHE
DCC	IKBKB
HRAS	TNFAIP6
CASP8	JUN
MIR141	AHSA1
MDM2	MAPK8
MIR143	MMP1
GSTM1	STAT1
NF1	CDK1
MCC	PPARG
MTHFR	HMOX1
TYMS	CYP3A4
MIR203A	CYP1A2
TERT	CYP1A1
FLCN	SELE
MIR221	NR1I2
MSH3	CYP1B1
GSTP1	ALOX5
IL6	AHR
MIR34C	PSMD3
RAD51C	SLC2A4
STAT3	NR1I3
MRE11	PPP3CA
BUB1B	AKR1C3
IL1B	SLPI
CDKN1B	DPP4
GREM1	EGFR
PMS1	CCND1
BCL2	BCL2L1
MIR200C	MAPK1
TGFB1	IL10RA
MIR17	RB1
CDKN1A	CDK4
TNF	IL6R
FGFR2	TP53
BMPR1A	TOP1
RAD51D	MDM2
EGF	PCNA
MIR34B	ERBB2
ALK	CASP7
XRCC2	MCL1
MMP9	BIRC5
CDK4	IL2RA
RAD51	CCNB1
MIR451A	TYR
HIF1A	IFNG
ERCC2	IL4
RAD50	TOP2A
MIR146A	XIAP
MIR200B	CD40LG
XRCC1	PTGES
XRCC3	NUF2
MIR127	ADCY2
BUB1	MET
MMP2	MMP3
MIR20A	FOS
DLC1	EIF6
MIR222	EGF
SMAD7	ELK1
GSTT1	POR
BIRC5	ODC1
SMARCA4	CASP8
CTNNA1	RAF1
MIR31	SOD1
CYP1A1	PRKCA
KIT	HIF1A
MIR155	RUNX1T1
IGF1	HSPA5
MGMT	ACACA
MIR125A	CAV1
MIRLET7A1	MYC
TLR2	F3
MIR200A	GJA1
CEACAM5	IL1B
FASLG	CCL2
ERCC1	PTGER3
MTOR	DUOX2
MAP2K1	NOS3
IGF2	HSPB1
MIR192	SULT1E1
MUC1	PLAT
MIR100	THBD
PLA2G2A	COL1A1
MIR140	IL1A
MIR205	MPO
MIR27A	ABCG2
DPYD	NFE2L2
MT-CYB	NQO1
TSC2	PARP1
ESR2	COL3A1
CD44	CXCL11
HOXB13	CXCL2
VDR	CHEK2
PTCH1	CLDN4
CXCL8	PPARA
MIR26A1	HSF1
IGF1R	CXCL10
MIR215	CHUK
PGR	SPP1
CXCR4	RUNX2
IGFBP3	RASSF1
MT-CO1	E2F1
GALNT12	E2F2
CD274	ACP3
PTPRJ	CTSD
FAS	IGFBP3
CHEK1	IRF1
MIR29A	ERBB3
KLF6	PON1
BAP1	PCOLCE
PDGFRL	NPEPPS
RAD54B	HK2
NFKB1	RASA1
MIR15A	FTL
MT-CO2	HMGB1
BLM	HMGB2
IL10	SEPTIN7
MIR342	MAP2
TSC1	MAPK3
BCL10	FASN
VHL	LDLR
MIR19A	BAD
KLK3	APOB
MIR182	HMGCR
MIR10B	CYP19A1
TYMP	UGT1A1
IL1RN	SREBF1
ABCG2	GSR
ERCC6	ABCC1
MIR214	ADIPOR2
OGG1	SOAT2
PLAU	AKR1C1
MIR93	GOT1
MMP7	CES1
FGFR4	SOAT1
MIR106B	CA2
TP73	CHEK1
NQO1	CREB1
PTPN12	PLA2G4A
EPHB2	CD163
MIR210	EPHB2
IL2
JUN
MIR223
BCL2L1
MMP1
PARP1
FH
MIR96
MKI67
DNMT1
VEGFC
EZH2
KDR
H19
IFNG
NOTCH1
MIR18A
FHIT
KRT20
TNFRSF10B
CYP19A1
MT-ND4L
SDHB
JAK2
CYP1B1
TCF7L2
PKHD1
PROM1
RASSF1
TNFSF10
RNASEL
PDGFRA
MIR204
FANCC
MEN1
TGFBR1
MIR183
CXCL12
MIRLET7C
UGT1A1
ERBB3
MIR25
SMAD3
IRF1
ROS1
CASP9
CYP2E1
HOTAIR
MT-ND1
ABRAXAS1
MIR150
CDX2
RNF43
MALAT1
MIR148A
MIRLET7G
MIR107
SPP1
TWIST1
PPP2R1B
MUC16
MIR429
HGF
SMARCB1
YAP1
PTK2
TOP1
MIR137
PLAUR
MIR133B
TIMP1
MIR373
CTLA4
NAT1
MIRLET7B
SOD2
CRP
TGFA
FGF2
CDK2
SP1
SLC2A1
SMAD2
SDHD
MIR185
MIR29C
NTHL1
HNF1B
MIR335
AXIN1
RUNX3
MIR195
RAF1
MIR30E
DNMT3B
CYCS
E2F1
PPM1D
TLR4
CYP2A6
FGFR1
KLLN
KRT19
PRKN
MIRLET7D
CAV1
NKX2-1
SNAI1
CYP1A2
NME1
MSR1
FBXW7
MIR16-1
CDK1
GLI1
MIR499A
MAPK8
MCL1
RELA
ITGB1
CDKN2B
XIAP
NFE2L2
ZEB1
PHB
MIR196A2
KRT7
STAT1
IDH1
CDKN3
GSK3B
MIR23B
GNAS
MMP14
HSP90AA1
RAC1
CCNB1
MIR106A
BMP6
SERPINE1
LEP
SRD5A2
SDHA
UCA1
PTPN11
PDGFRB
MIR128-2
MIR483
PIK3R1
INS
RHOA
MIR206
CYP3A4
IFNA1
CCNA2
MAPK14
FLT1
SETD2
IL4
ELAC2
TIMP2
NOS2
MUC2
HDAC1
MUC5AC
SLC22A18
WWOX
SOX2
MIR146B
CTSD
VIM
BMI1
SDHC
FLT4
EPHX1
WT1
MMP3
CSF2
APEX1
AKT2
MIR486-1
HFE
CCL2
MIR122
MIR15B
SUFU
FOXP3
ERBB4
TIMP3
C11orf65
RARB
MIR22
CCND2
IFNA2
S100A4
POT1
MTR
PIK3CG
IGF2R
TP63
DNMT3A
CYP17A1
CSF3
PVT1
ATR
SNAI2
ERCC4
THBS1
FN1
MIR181A1
PALLD
HSPB1
GAST
DLEC1
COMT
PLK1
XPC
ZFHX3
FOLH1
IRS1
LGALS3
CA9
AREG
MIR224
MIR23A
MIR372
RPS6KB1
FOS
FOXM1
GDF15
BMP4
CTSB
HMMR
WRN
MSMB
ABCC2
BAK1
MIR199B
PKM
ERCC5
FASN
MIR193B
NCOA3
CFLAR
EPM2AIP1
MIR559
ODC1
IFI27
AFP
SERPINB5
MAD1L1
MIR98
MAP3K1
ICAM1
MIR142
CDC73
CCAT2
FOXO3
RAD54L
ALB
HDAC9
MIR10A
MIRLET7E
DAPK1
ANXA5
XPA
ENG
SIRT1
ING1
ADIPOQ
EZR
SPINK1
ALDH2
NF2
MIR130A
TNFRSF10A
GAS5
KLF4
HMGB1
CCAT1
CASP10
ALDH1A1
GRP
MIRLET7A3
SKP2
MEG3
NDRG1
SHH
WNT5A
DHFR
SOX9
HSPA4
CDKN2B-AS1
MIR30A
POU5F1
PPARD
PRKCA
TFF1
CD24
IL1A
BSG
LOX
HMGA2
IDH2
BECN1
POLK
BMP2
CREB1
NEAT1
VEGFD
CLU
IL17A
MIR191
RB1CC1
CEACAM3
IGFBP2
EPHA2
MYCN
CD82
MTA1
CDK6
TERC
KRT18
CTAG1B
MIR199A1
CYP2D6
SPARC
CCKBR
MUC4
CCL5
DKK1
YBX1
ELAVL1
ABL1
MIR30D
ETS1
PSG2
MIR128-1
TGFB2
MIR331
ZEB2
COLCA1
MAX
CREBBP
BCL2L11
NRP1
BAD
NTRK1
ETV6
LEF1
MIR181A2
CDH3
CDC42
MPO
MIR197
MACC1
CCNE1
ANXA2
HLA-A
KRT8
PDCD4
ERG
MMP11
AIP
ITGAV
EXO1
FSCN1
CYP24A1
MIRLET7I
EHBP1
MIR375
KITLG
NPM1
EGR1
SOCS1
RECK
MAP3K8
ANGPT2
HDAC2
LGALS1
XIST
WNT1
AMACR
CCR6
COLCA2
CDH13
ITGA6
SULT1A1
PDPN
CASP7
RBBP8
PCAT1
PIK3CB
CDH2
CHGA
MIR149
TCF4
CASC2
MIR9-1
RRAS2
CRNDE
PXN
ARID1A
MIR139
CCND3
MUC6
IL7
MMP13
JAK1
MIR9-3
KCNQ1OT1
MIR24-2
CTNND1
TLR9
ENO2
MAP3K6
MXI1
KLF5
TUG1
XRCC5
HMOX1
ACTB
KEAP1
ALOX5
PTTG1
UMPS
PRKCD
CXCL1
NANOG
PSCA
WRAP53
RAD51L3-RFFL
CEACAM7
NOD2
CHUK
RECQL
EIF4EBP1
TNFRSF1A
ST14
EREG
BIRC3
ADH1C
MIR449A
IRS2
HPGD
GRB2
GADD45A
MIR196B
CASR
ADH1B
LGR5
TRIM28
MIR124-1
PRKAR1A
GAPDH
MIR320A
XRCC6
BID
DDB2
ILK
B2M
CCR7
MAP2K4
TXN
FAN1
ITGA5
IL6R
APAF1
PTHLH
JUP
KDM1A
HOTTIP
EPHA3
IL4R
FANCG
S100A8
SLC19A1
HULC
SST
HERC2
TGM2
CYP27B1
AHR
LZTS1
CEACAM1
FGF7
CDC25C
SERPINA3
IL13
PTGER4
GSTM3
FBXO11
RUNX1
MXRA5
NRG1
LAMC2
APOE
CRCS2
NQO2
MIR125B1
AKT3
RARA
KLRK1
STAT5A
DIABLO
MITF
FOXO1
LDHA
MTRR
ALOX12
CSF1
CRCS11
CRCS9
CALR
HSPA8
SERPINB2
CDKN1C
LEPR
SPHK1
SFRP1
SELE
EPHB4
MIR92A1
SPRY4-IT1
CEACAM6
SHBG
SERPINA1
ITGB3
ALCAM
UHRF1
GJA1
FAP
MIR520C
PAK1
FOXE1
TPX2
CRCS5
CRCS6
MAP2K2
TMEFF2
JAG1
GPX1
ETV4
CYTOR
LINC-ROR
COX5A
NTN1
MIR181B1
SOCS3
NOS3
GUCY2C
WIF1
MIR424
HNF4A
LGALS3BP
MYD88
MIR144
TIAM1
SFRP2
PIK3R3
PTPN13
MIR29B1
FADD
MIR196A1
MTDH
E2F4
POLB
EIF4E
OPCML
IGFBP1
INSR
CDX1
BNIP3
ITGB4
LCN2
ZFAS1
HPSE
MSLN
MAGEA1
SLC29A1
PRKD1
DPP4
REG4
ERCC3
PRSS1
MIR661
UGT1A7
MAGEA3
HLA-G
FANCD2
CYP3A5
LRP6
SYP
MIR497
SEPTIN9
CD80
NR1H2
BBC3
IGFBP7
MDM4
SMO
HNRNPK
SNHG1
ITGA2
WNT2
SNCG
TFF3
CBL
ATF3
TMPRSS2
SNHG16
STMN1
AXL
HLA-DQB1
E2F3
SOS1
HAVCR2
LASP1
LIG4
MIR338
CACNA1G
SOD1
CAT
GATA3
HLA-DRB1
MIR24-1
SAT1
NAMPT
HBEGF
MIR32
IL3
MIF
RRM2
CTTN
WNT3A
CRCS7
CRCS8
AREL1
GPER1
NOTCH3
EPAS1
GNRH1
MIR16-2
CDH17
NUDT1
HLA-B
AURKB
LOC112486201
FBN1
VCAM1
TG
MIR296
BCAR4
NTS
CXCL10
FLT3
GPC3
DANCR
HMGA1
EBAG9
PIK3R2
TKT
TGFB3
GRPR
ANXA1
FOXA1
HAAO
AFAP1-AS1
LYVE1
PTGES
SHC1
CD28
PRL
TJP1
MYB
GLI3
TYR
BCAR1
POSTN
HSD17B1
KLK10
IQGAP1
MIR152
FGF1
MIR193A
ALOX15
STUB1
LMNA
SQSTM1
MBD4
TLR3
MAPK9
PDGFB
ENO1
BIRC2
PRNCR1
ACP3
KISS1
RUNX2
TRIP13
TCF3
BANCR
HDAC3
MMP12
CD36
FCGR3A
MIR29B2
CLDN7
S100A6
CALCA
EDN1
TNC
RNF6
H2AC18
MIR27B
BTRC
CD4
CD276
RXRA
MIR135A1
ABCC3
HLTF
IL18
XPO1
DVL1
MIR532
MAGEA4
CSK
SOX4
IL2RA
MIR181C
CCN1
CD40
FZD7
BLACAT1
FPGS
ROCK1
KAT5
NCAM1
PANDAR
MCM7
STAT5B
TPBG
RPS20
PEBP1
GZMB
PHLPP1
PTPRT
MME
TCF7
HABP2
SEC23B
E2F2
PIK3CD
MIR135B
BAG1
HK2
CLDN4
PML
EPO
PTGER2
NCOR1
ALDOA
PRMT1
PPP2R1A
MVP
SYNE1
RIPK1
CSE1L
CDCP1
NTRK3
CDC25A
EWSR1
GNAQ
CASC8
SLIT2
PRLR
F3
CCN2
CD34
MIR132
TEK
MIR330
BDNF
GHET1
GJB2
ATRX
LOC110806263
ID1
MTUS1
CD55
YY1
TUSC7
MELK
AGR2
ACVR1B
LOC115995508
HIC1
U2AF1
MIR130B
NOTCH2
DCLK1
LRP1
MUC12
TFAP2A
CTAG2
TFRC
EPHB6
WNT2B
CADM1
NR3C1
CSF1R
HNF1A
TNS4
TDGF1
HOXA11-AS
NR1I2
BCYRN1
ACE
KMT2C
TAGLN
MST1R
PTK2B
MAP2K5
CXCL5
GSTA1
CSNK2A1
TET2
REST
LGALS4
GSN
TTK
PIN1
CLDN1
HP
RHOC
RRM1
PRKACA
APOB
DDR2
MINPP1
SOX2-OT
ATG5
TSG101
ETV1
TNFRSF1B
F2
PDPK1
LRP5
KRT5
CXCR2
BIRC7
ARAF
RALA
KLK6
GRN
CD8A
IGFBP5
MIR99A
PHLPP2
KMT2A
CUL1
IGF2BP3
PRKDC
HPRT1
MIR101-1
STAT6
MTAP
IL24
NTRK2
STS
SSTR2
AIFM1
EPHA1
NES
TINCR
WNT6
FUT4
MIR31HG
TP53COR1
FZD4
HSP90B1
GATA2
ARHGAP11A-SCG5
HSPD1
PTENP1
IFNB1
ABCA1
CASP2
CBR3-AS1
NCOA1
SRGAP1
SELENBP1
LTA
S100A11
MIR103A1
TNFRSF9
AGO2
MUC3A
KDM4C
DAB2IP
LNCRNA-ATB
WWTR1
PTP4A3
PMAIP1
CLPTM1L
MAPRE1
GH1
SELP
TLR5
RPSA
XBP1
TUBB
DMBT1
HNF1A-AS1
PAWR
IL11
TK1
GPX2
PRKCZ
ST6GAL1
CEBPB
PLCG1
NCOA2
ITGA3
DKK3
CCN4
GUSB
MIR423
CIP2A
CTBP1
ANGPT1
SF3B1
EXT2
SNHG12
BCAR3
CD9
RAD52
AKAP12
XRCC4
COL1A1
CCR5
SYK
PLG
UCHL1
ESRRA
PLK4
SETDB1
GREB1
PIM1
PRDM2
PTPRC
GHR
FUT3
MC1R
MIR345
ROBO1
MIR30B
H2AX
CHRNA5
SDC1
SPINT1
MIR181B2
VTN
FOSL1
CDKN2C
SEMA4A
IL15
CLDN3
GATA4
CD86
WNT11
ATF1
HSPA1A
PRKCE
EIF5A2
MAP2K3
AGER
FGF4
DACT1
TBX3
MIR542
SATB2
ZEB1-AS1
SFN
BORCS6
FGF3
RECQL4
VWF
CFTR
HMGCR
MIR675
ICOSLG
NORAD
KRT14
BCL6
MAD2L1
PROS1
LINC00858
MCM2
CCNG1
BCR
AKR1C3
MIR133A1
SNHG5
DUXAP9
BRMS1
GGT1
CHKA
PAX8
MIR328
MAPK10
HDAC4
CDC20
MIR129-2
S100A9
SSX2
POLH
LINC01133
TP53BP1
CCL20
PLAT
EIF3H
TCF7L1
ECT2
F5
SLC16A7
PRDX1
NNT-AS1
PTPA
TLR7
ABCB5
DUSP1
DDIT3
HSP90AB1
TGIF1
TFPI2
RAD51B
TCIM
SNHG6
CD46
BMP7
LUCAT1
HLA-DQA1
FZD8
CCNE2
ACSL5
CASP5
WNT8B
RUNX1T1
HOXA-AS2
MIR218-1
VIP
PTPN1
EPOR
NCOR2
PECAM1
ACKR3
CHI3L1
TFDP1
CBFB
FGF8
L1CAM
MIR129-1
DCK
KDM5B
NCL
KLK4
MIR212
HDC
CTSL
WNT10A
PAX5
FABP1
PRKCB
COPS5
TNFRSF6B
PGF
SNHG20
CXCR3
ATAD2
FOXC1
CDH5
THPO
FEZF1-AS1
SHMT1
HLA-C
NGFR
CASC11
GHRL
MIR124-3
SLC45A3
DROSHA
MBL2
IL12B
RARS1
NGF
CD40LG
ADAM17
NUMA1
RAD23B
BMPR2
MIR26B
CCNA1
TUBB3
TOX3
CBS
LINC00460
YES1
HDAC6
SIRT3
TUBB2A
MECOM
ADAR
CES2
AKR1B10
CALB2
ALPP
NOTCH4
MTHFD1
TNFRSF10C
SPDEF
ELF3
CASP6
LAMC1
EPHA7
SLC9A3R1
PAPSS2
F2R
COL18A1
RPL34-DT
FCGR2A
KL
MNX1-AS1
GLI2
STK4
MIR378A
RHPN2
FOLR1
MIRLET7F1
PPARA
TNFRSF11B
ZFP36L1
IDO1
RETN
EEF1A1
PON1
LINC00472
ZNF148
RACK1
FUT6
LIN28B
ARL11
NKX3-1
MIR455
MYCL
LLGL1
CDK7
S100A2
JAK3
PLD2
YWHAE
DCN
HAGLR
SRSF6
ARNT
PTK6
F2RL1
NDUFA13
RHOB
MIR339
MIR324
PELP1
FLI1
NRP2
MIR186
MIR590
LOXL2
DDX3X
GATA1
CDC25B
PLCE1
BRINP1
VTCN1
TRAF6
S100B
CTCF
IL12A
GNB1
CLCA1
WEE1
TLR1
EML4
P2RX7
TTR
CEBPA
PRKCI
SERPINB3
PBRM1
ANTXR1
GAB1
GAPLINC
ADAM12
ACTN4
MYH9
SULF1
MIR574
DES
NNMT
BLCAP
WNT16
STC1
HSF1
ADRB2
USF3
LPAR1
TERF1
LHCGR
LINC00261
POMC
PODXL
IL2RB
TUSC3
PTPN3
TF
FEN1
HES1
LAMB3
CCAR2
CCK
TAP1
SATB1
PTGES2
GATA6
MIR95
S100P
INHA
ADIPOR1
RHO
MDK
HSD17B2
CLCA2
ANPEP
DEK
PPARGC1A
KRT17
HNRNPA2B1
PER1
CCNH
PPP1R13L
ING3
IGFBP4
GNRHR
MAGED2
MIR422A
TNFAIP3
ASCL2
APC2
CLMAT3
SNHG15
MIR138-1
TSPO
MECP2
DKC1
MPL
SI
ADA
CASC19
ROR1
UBE2C
HNRNPA1
MCM4
PTPRG
ZNF217
FZD10
DDX5
SMARCA2
PIP
TMEM238L
GRK2
CASC9
SIX1
TLR10
KLK7
EIF2AK2
SASH1
SPOP
ROCK2
NSD1
BUB3
ANXA3
NT5E
POU5F1B
GC
INHBA
CXCR1
LIG1
FBLN1
HDGF
SLPI
WNT5B
MIR370
MIR503
GRB7
PTP4A1
RICTOR
MIR148B
SETBP1
POLE2
TMPRSS4
CDK8
GDNF
HIF1A-AS1
RPL15
PHOX2B
CEMIP
MIR301A
MMP10
STIM1
MIR489
IFITM1
SGO1
GUCA2B
IL32
PIK3R4
FLNA
NDRG2
TNFRSF10D
S100A7
TPD52
TRPS1
DMD
CGA
HTR4
MIR7-1
AKR1C2
MIR485
RAN
ANO1
RPL5
PDGFD
BTK
LIMK1
MIR92A2
MYLK
TACSTD2
SCGB2A2
MIR125B2
RIOX2
MIR7-3
ELK1
EHMT1
GCNT3
ZFP36
GUCA2A
PTN
RTEL1
MLANA
PRDX2
FANCI
MCAM
EEF2
EHMT2
PROX1
MMP26
BRD4
MAGEC2
FZD3
OLFM4
ENPP7
HELLS
RRAS
ATF4
KAT2B
HYAL1
MBD2
CSNK1A1
RASA1
EFNA1
COL11A1
MIR494
PER2
CYLD
ACTC1
HSPH1
GHRH
DEAF1
BACH1
MIR28
TFAP2C
UBE3A
BCL3
RHEB
MICA
MIR625
ROR2
REV3L
PAX6
MIR202
ECRG4
FER1L4
SUZ12
OSM
CXADR
IKBKG
EDNRB
LIG3
G6PD
MUC5B
TIMELESS
MIR361
KLK15
RPS27
RELB
SALL4
CSMD3
CDK5
SLC25A25-AS1
RPS27A
HOTAIRM1
CLIC1
TERF2
DUXAP10
DRD2
LIF
FHL2
FUS
MUCL1
PIK3R5
GPX3
ATF2
SLC16A1
IQANK1
TNK2
PSEN2
IL1R1
ABCC4
WNT10B
TRIM24
PSMD10
TRAF2
MIR454
MIR377
SPHK2
SREBF1
SOX5
OLA1
DPH1
DDX53
AGR3
TRIM25
FGF9
AIMP2
RBBP4
KLK5
UBC
VAV3
AZGP1
POLG
PTPRH
CDA
BCAS2
ASXL1
ITGA9
SEMA3F
COL7A1
CGB3
SERPINF1
PIM2
ACP1
MIR198
CIB1
TPO
ZBTB16
NPTN-IT1
BCAS1
MYH1
PRNP
FTO
ETV5
MIR218-2
RPL11
AOPEP
PIAS1
TXNRD1
RAB25
LINC00673
ABCC11
UGT1A
LPAR3
IGF2BP1
XAGE1B
CSNK1D
MIR17HG
PIWIL1
FKBP5
WNT3
EPDR1
GPNMB
RXRB
LPAR2
TNFRSF11A
FBXL19-AS1
GMNN
MIR199A2
LEF1-AS1
CXCR5
CKB
CNR1
LRRFIP2
SNHG7
CHD1
CD14
MIR425
SCGB2A1
PCAT6
SH2B3
EEF1A2
RAP1A
ZMIZ1
PRMT5
MED12
NDC80
AGK
LIN28A
RMRP
GHRHR
MIR326
CDK12
CARM1
HEIH
DDR1
USP7
RPS19
XDH
HSPA9
MSN
FLNB
SLC7A5
MIR663A
IL5
IL23R
FENDRR
MIR33A
CAGE1
REEP5
THY1
LINC01194
MIR216A
ETS2
SELENOP
TPMT
RALBP1
WNT7A
IL13RA2
FURIN
EGLN3
MIR30C1
TRAF3
YWHAZ
CCR3
GKN1
SLC5A5
CCL3
URI1
SLC6A4
IGF2BP2
DNAH8
FTX
SMC1A
DIS3L2
TP73-AS1
HOXA9
VCP
NFKB2
KISS1R
EMSY
NCOA6
MIR495
ACSL4
CD247
PSAP
UGT1A9
LSP1
DPP10-AS1
CCL11
AKAP9
TUSC8
MIR608
DAB2
PDGFA
CCN6
IL6ST
LYN
RAD21
CP
TRPM8
ATP7B
MAPK12
VEGFB
TET1
GADD45G
PSMB7
TBL1XR1
MTA3
UGT2B15
LBR
ACACA
FSHR
SNHG3
KLK11
SPINT2
FOXD2-AS1
H3-3A
CYP11A1
NEDD9
MYOD1
MMP8
TFF2
TFE3
CD59
AKAP13
INPPL1
SLC22A3
TGFB1I1
AGTR1
AKR1A1
RHOD
CA2
EPB41L3
MYH11
FOXP4-AS1
PYCARD
VDAC1
FOXQ1
SMAD6
LAMC1-AS1
HSPB2
PTPN6
NPY
SNHG17
RNY1
RNY3
EFEMP1
IL17F
PTH
PRSS8
PRF1
RNASE1
AMFR
CDC6
PMEL
GGH
HSD17B3
BCAS3
SAA1
ACVR1
ADAM10
MIR584
CUL3
SLX4
CHFR
RBL1
BMX
NUPR1
SULT1E1
MIR134
IL16
MST1
TP53BP2
NCRUPAR
ANKRD30A
JUND
CDC27
HOPX
GLS
SPTAN1
ADM
DNAJC21
NEDD4
CYP2C8
SPIN1
SSTR1
FABP4
ATP7A
ABI1
MFAP5
MAD2L2
MAP1LC3A
MAP3K5
FABP6
DELEC1
FILIP1L
HSD3B2
SLCO1B3
RPS29
RCN1
ELANE
NUP214
S100A14
DUSP6
CXCL14
SBDSP1
MIR376A1
IGFBP6
LDOC1
NEK2
ELN
NUDC
OCIAD1
GADD45B
CDH11
CUL4A
REG1A
MIR491
SMYD3
HSD3B1
ACTG1
USP9X
CUX1
COL1A2
ADAM9
GPRC5D-AS1
LINC01630
PBK
NUMB
SLC6A3
MRTFA
UGCG
MIR9-2
CCL21
IL33
MICB
HUWE1
MCRS1
TACC3
PPP2CA
PRDX5
LDHB
IL7R
UNC5C
CD164
SEMA3B
MSI1
LIFR
PA2G4
PURPL
VIM-AS1
MCM3
MLLT10
CCN5
LCK
RPTOR
SPRY4
LINC00312
KCNH2
ACVR2A
TRAP1
REG3A
MIR498
ALG9
CLOCK
ESM1
TTN
TRAF4
PSAT1
IL23A
HIPK2
HIF1A-AS2
[truncated: 8,353 more rows]
