# Supplementary material for: Pharmacological Mechanism of Pingxiao Formula against Colorectal Cancer
Source: Evid Based Complement Alternat Med. 2022 Dec 20;2022:7884740. doi: 10.1155/2022/7884740 (PMC9794442; doi:10.1155/2022/7884740)
Supplement: Supplementary Materials — Supplementary Table 1. Active components of PX. Supplementary Table 2.CRC-related genes in databases and intersected genes. Supplementary Table 3. LC-MS/MS analysis of the PX formula. Supplementary Table 4. Alpha diversity indices of the gut microbiota after PX treatment. Supplementary Table 5. Alpha diversity indices of the gut microbiota after XH treatment. Supplementary Figure 1. LC-MS/MS identified PX components. Supplementary Figure 2. The therapeutic effect of each herb in CRC. The pie chart illustrating the target genes of each herb in CRC (A); GO and KEGG analysis showing the enrichment of herb-target genes (B), target genes of each herb (C). Supplementary Figure 3. The therapeutic effect of PX and XH on the progression of CRC. Supplementary Figure 4. Alpha diversity of microbial communities in CRC mice after XH treatment. Supplementary Figure 5. The MTT assay evaluating the toxicity of the PX serum. Supplementary Figure 6. The herb-ingredient-target network of XH. Shared targets between XH and CRC (A); a pie chart showing the target genes of each herb in CRC (B); a network of herbs and compounds as well as all the potential targets (C). Supplementary Figure 7. The therapeutic effect of each herb in XH. [file 7884740.f1.zip › supplementary table3.txt]

(-)-epicatechin	5.7745	291.088	10732.0625	49205.65234	[M+H]+	291.0863	C15H14O6	Catechins	PFTAWBLQPZVEMU-UKRRQHHQSA-N	OC=1C=C(O)C2=C(OC(C3=CC=C(O)C(O)=C3)C(O)C2)C1	89.6	17.38086	291.04224:233 291.05185:233 291.0687:233 291.07834:1398 291.08075:1398 291.08313:2097 291.08554:2097 291.08795:2563 291.09036:1864 291.09277:233 291.09518:699 291.0976:233 291.10001:699 291.10239:699 291.1048:932 291.10721:233 291.10962:233 291.11444:233 291.11926:233 291.12164:466 291.12646:233 291.12888:233 291.13852:466 291.15778:233 291.23239:233 291.23962:233 291.40338:233 291.86597:233 292.…	119.0248:126 123.01755:126 123.01911:252 123.02381:126 123.0285:126 123.03007:259 135.04329:126 136.99777:126 139.00789:266 139.01122:126 139.01288:392 139.0162:511 139.01953:259 143.02478:126 144.04387:126 146.03835:133 147.00993:126 147.01335:126 161.02562:126 161.03278:126 165.01317:126 179.01944:126 179.03455:126 207.01256:126 207.04301:126 245.05383:126 273.02155:126 291.04025:252 291.08115:…
(1R,2R,4aS,6aS,6bR,10S,12aR,14bS)-1,8,10-trihydroxy-1,2,6a,6b,9,9,12a-heptamethyl-2,3,4,5,6,6a,7,8,8a,10,11,12,13,14b-tetradecahydropicene-4a-carboxylic acid	17.27272	487.3428	15190.625	51198.35156	[M-H]-	487.3429	C30H48O5		JPGOJQJBPLCRQP-YHJYJCICSA-N	O=C(O)C12CCC(C)C(O)(C)C2C3=CCC4C5(C)CCC(O)C(C)(C)C5C(O)CC4(C)C3(C)CC1	84.1	69.89924	487.07809:182 487.08124:91 487.08435:274 487.08746:91 487.09058:274 487.09369:91 487.0968:274 487.09991:182 487.11859:91 487.1217:91 487.13727:91 487.1871:91 487.19644:91 487.20267:91 487.23071:91 487.23383:91 487.25562:182 487.293:91 487.31479:91 487.32104:274 487.32416:182 487.32727:365 487.33038:274 487.3335:456 487.33661:1825 487.33972:2737 487.34283:4196 487.34595:3649 487.34906:2828 487.352…	112.98366:126 173.08171:126 174.8851:126 177.0112:126 177.05249:126 179.03117:126 193.06042:126 245.11221:126 250.08536:126 253.0573:126 275.01892:126 288.09158:126 307.04211:126 309.20926:256 312.11893:126 321.07886:126 325.04013:126 325.04269:126 325.04776:126 329.23303:126 347.18237:126 351.64493:126 397.20474:126 419.08899:126 425.3251:126 429.19821:126 437.29501:126 437.30682:126 443.23682:1…
(2S,3S)-3,5,7-trihydroxy-2-(4-hydroxyphenyl)-8-(3-methylbut-2-enyl)-2,3-dihydrochromen-4-one	16.1011	355.1203	219606.125	738561.8125	[M-H]-	355.11871	C20H20O6		IPWPEUJWMOPJDG-MOPGFXCFSA-N	O=C1C2=C(O)C=C(O)C(=C2OC(C3=CC=C(O)C=C3)C1O)CC=C(C)C	84.5	277.2348	354.92352:52 354.92618:104 354.94479:52 354.95541:52 354.96341:104 354.97934:104 354.98199:52 355.00327:52 355.02454:52 355.03253:52 355.03519:52 355.03784:52 355.0405:208 355.04315:208 355.04581:208 355.04846:52 355.05646:52 355.06177:107 355.06442:124 355.06708:208 355.06973:120 355.07239:52 355.07773:288 355.08304:279 355.08569:177 355.08835:192 355.091:176 355.09366:67 355.09634:139 355.099:4…	52.95899:126 65.01286:126 66.42317:126 66.91856:126 67.26065:126 68.11967:126 68.29913:126 74.98027:126 77.34813:126 83.05228:126 86.08711:126 93.03598:126 107.05404:126 109.06341:126 109.06488:126 111.00671:126 112.98517:256 114.96144:126 117.77261:126 124.01324:129 124.01639:129 124.01796:382 124.01953:126 124.0211:126 124.04468:126 125.02405:126 129.07141:129 130.03981:126 130.04787:256 131.04…
(3S,4R,6aR,6bS,8aS,11R,12R,12aS,14bR)-3,12-dihydroxy-4,6a,6b,11,12,14b-hexamethyl-8a-[(2S,3R,4S,5S,6R)-3,4,5-trihydroxy-6-[[(2R,3R,4S,5S,6R)-3,4,5-trihydroxy-6-(hydroxymethyl)oxan-2-yl]oxymethyl]oxan-2-yl]oxycarbonyl-1,2,3,4a,5,6,7,8,9,10,11,12a,14,14a-tetradecahydropicene-4-carboxylic acid	15.53712	825.4338	6925.125	21659.78516	[M-H]-	825.4278	C42H66O16		LCQFYEBJTAIMPC-PVSIORMYSA-N	O=C(O)C1(C)C(O)CCC2(C)C3CC=C4C5C(O)(C)C(C)CCC5(C(=O)OC6OC(COC7OC(CO)C(O)C(O)C7O)C(O)C(O)C6O)CCC4(C)C3(C)CCC12	83.1	15.18335	825.23145:68 825.25171:68 825.26794:137 825.27606:34 825.28009:68 825.28418:34 825.28821:34 825.29224:68 825.29633:34 825.30035:68 825.30444:34 825.30847:34 825.3125:171 825.32471:34 825.33276:68 825.33685:34 825.34497:34 825.349:68 825.35309:68 825.36523:34 825.36926:68 825.37335:68 825.38953:210 825.39362:139 825.39764:139 825.40173:173 825.40576:173 825.40979:210 825.41388:485 825.41791:557 82…	61.99079:126 161.03996:126 217.15092:126 226.67606:126 325.20282:126 343.09045:126 428.98172:126 472.15396:126 479.22873:126 485.3205:126 485.35468:126 487.34302:126 527.12061:126 576.19165:126 604.43036:126 614.94122:126 617.3999:126 645.34607:126 689.28979:126 701.41901:126 707.33936:126 721.24652:126 747.32086:126 749.45538:126 757.37921:126 757.51898:126 765.4306:126 766.40289:126 766.42633:1…
(4R)-3-methylidene-4-[(E)-3-methyl-4-(4-methyl-5-oxooxolan-2-yl)but-2-enyl]oxolan-2-one	4.557217	287.1082	25412.9375	216682.1094	[M+H]+	287.09943	C15H20O4	Terpene lactones	KFKSQOIZZRZEFC-BZFAMWISSA-N	O=C1OCC(C1=C)CC=C(C)CC2OC(=O)C(C)C2	85.5	80.86472	286.97198:73 286.99588:73 287.04367:73 287.06998:299 287.07953:151 287.0867:73 287.08908:149 287.09625:73 287.09866:457 287.10104:607 287.10342:2041 287.10583:4634 287.10822:5935 287.1106:5861 287.11301:4341 287.11539:2652 287.11777:2347 287.12018:986 287.12256:753 287.12494:223 287.12735:305 287.12973:451 287.13211:382 287.13452:227 287.13928:223 287.14169:73 287.14645:375 287.15125:224 287.1536…	252.91087:259 286.98489:258 287.03986:130 287.04224:127 287.04465:259 287.04703:393 287.05182:127 287.05658:127 287.05896:127 287.06137:132 287.06375:132 287.06854:132 287.37692:127 287.62808:127 290.33545:127
(4S,5Z,6S)-4-(2-methoxy-2-oxoethyl)-5-[2-[(E)-3-phenylprop-2-enoyl]oxyethylidene]-6-[(2S,3R,4S,5S,6R)-3,4,5-trihydroxy-6-(hydroxymethyl)oxan-2-yl]oxy-4H-pyran-3-carboxylic acid	20.77855	233.1537	2652.4375	15133.55371	[M-H]-	233.15469	C15H22O2	Eremophilane, 8,9-secoeremophilane and furoeremophilane sesquiterpenoids	FMWJHXDPCQWVEJ-JVLSTEMRSA-N	O=C(O)C(=C)C1CC=C2CCCC(C)C2(C)C1	80.3	5.65809	232.7984:53 232.93835:107 233.14082:53 233.14944:53 233.1516:428 233.15375:909 233.1559:802 233.15805:749 233.16022:374 233.16237:53 233.16667:160 233.16882:53 233.17099:107 233.17314:107 233.17744:160 233.1796:53 234.15018:53 234.1545:53 234.15881:107 234.16098:53 234.16313:107 234.94322:53 235.06003:53 235.16605:53 235.17903:53 235.32835:53 235.78961:53 235.95213:53 236.24266:53	153.7076:254 175.07211:254 233.14598:257 233.14813:254 233.15028:259 233.15244:129 233.15459:254 233.15675:388 233.15891:128 233.1783:128 234.24602:125 240.08449:125
[(2R,3R,4S,5R,6R)-6-[2-(3,4-dihydroxyphenyl)ethoxy]-3,5-dihydroxy-4-[(3R,4R,5R,6S)-3,4,5-trihydroxy-6-methyloxan-2-yl]oxyoxan-2-yl]methyl (E)-3-(3,4-dihydroxyphenyl)prop-2-enoate	7.029517	623.2031	672305.3125	3570984	[M-H]-	623.19812	C29H36O15		FNMHEHXNBNCPCI-KAUJWNRDSA-N	O=C(OCC1OC(OCCC2=CC=C(O)C(O)=C2)C(O)C(OC3OC(C)C(O)C(O)C3O)C1O)C=CC4=CC=C(O)C(O)=C4	95.3	1791.638	622.90027:562 622.90381:600 623.04816:247 623.08691:494 623.11859:247 623.12567:543 623.13623:247 623.15381:247 623.15735:247 623.16443:953 623.16791:639 623.17145:2446 623.17499:3868 623.17847:5669 623.18201:6891 623.18555:19024 623.18903:40609 623.19257:77684 623.19611:123105 623.19965:174412 623.20312:185912 623.20667:165540 623.21021:124034 623.21368:82188 623.21722:48009 623.22076:32196 623.…	62.81372:126 66.04691:126 76.60577:126 85.03168:126 85.03429:126 89.02364:126 89.03296:126 92.92346:126 95.01472:126 99.01276:126 103.00867:276 113.02007:126 113.02308:126 113.02608:126 119.03505:126 123.04922:126 127.74955:126 132.02681:258 132.03168:138 133.02574:389 133.02737:395 133.02901:132 133.03062:407 133.03226:401 133.03389:138 133.03551:269 133.03877:132 133.04366:132 133.37912:395 133…
[4-[4,5-dihydroxy-6-methyl-3-(3,4,5-trihydroxyoxan-2-yl)oxyoxan-2-yl]oxy-6-[2-(3,4-dihydroxyphenyl)ethoxy]-5-hydroxy-2-(hydroxymethyl)oxan-3-yl] (E)-3-(3,4-dihydroxyphenyl)prop-2-enoate	7.398334	755.2059	361698.4375	1799016.625	[M-H]-	755.24042	C34H44O19		UDHCHDJLZGYDDM-QPJJXVBHSA-N	O=C(OC1C(OC(OCCC2=CC=C(O)C(O)=C2)C(O)C1OC3OC(C)C(O)C(O)C3OC4OCC(O)C(O)C4O)CO)C=CC5=CC=C(O)C(O)=C5	83.4	838.2766	754.73273:234 754.86841:113 754.91492:113 755.0351:113 755.0816:113 755.10101:113 755.10492:113 755.10876:306 755.11652:414 755.12042:113 755.13977:113 755.14368:235 755.15527:158 755.15918:268 755.16693:768 755.17078:610 755.17468:1421 755.17859:1555 755.18243:2896 755.18634:5724 755.19019:14120 755.19409:23952 755.19794:41240 755.20184:67584 755.20569:97098 755.20959:102628 755.21344:104124 755…	50.25093:126 52.92923:126 59.01245:126 71.81702:126 71.92706:126 79.18932:126 95.04735:126 97.85609:126 97.85888:126 102.14375:126 107.50564:126 107.53636:126 108.67772:126 110.06773:126 111.43082:126 114.13996:126 120.02347:126 122.92522:126 130.96828:126 143.03447:126 163.00484:126 163.00664:126 164.00615:126 171.31725:126 175.00272:252 179.03311:126 179.05388:267 179.05577:126 180.14114:126 18…
[6-[2-(3,4-dihydroxyphenyl)-8-hydroxy-4-oxochromen-7-yl]oxy-3,4,5-trihydroxyoxan-2-yl]methyl (E)-3-(4-hydroxyphenyl)prop-2-enoate	11.8778	593.1279	16944.4375	77912.74219	[M-H]-	593.12872	C30H26O13		VXAHTPDZSOTOPQ-XCVCLJGOSA-N	O=C(OCC1OC(OC2=CC=C3C(=O)C=C(OC3=C2O)C=4C=CC(O)=C(O)C4)C(O)C(O)C1O)C=CC5=CC=C(O)C=C5	83.6	16.20284	592.65381:255 592.81183:255 592.81531:255 592.92523:255 593.12109:764 593.12451:4330 593.12793:5094 593.13141:3821 593.13483:4839 593.13824:5094 593.14166:4585 593.14514:1528 593.14856:2038 593.15198:255 593.15546:1019 593.15887:1274 593.16229:509 593.16577:509 593.16919:764 593.17261:1019 593.17603:1783 593.1795:1019 593.18292:1783 593.18634:1019 593.18982:255 593.19324:509 593.20697:255 593.220…	126.03143:126 148.57338:256 207.03412:126 284.03033:126 284.03271:126 284.03748:126 284.04224:126 285.0347:126 285.03708:126 285.03946:126 285.04184:256 285.04422:129 285.04898:252 285.05615:126 285.06091:129 285.0752:258 307.07959:129 307.08206:126 307.91339:126 350.40018:126 363.15213:257 411.08923:126 411.09497:126 429.09912:126 487.14108:126 524.18378:126 525.1889:126 547.28137:126 547.29126:…
13-HODE	25.52683	295.2294	1782.5	9732.530273	[M-H]-	295.22787	C18H32O3	Lineolic acids and derivatives	HNICUWMFWZBIFP-KDFHGORWNA-N	CCCCCC(O)\C=C\C=C\CCCCCCCC(O)=O	86.1	5.59789	294.98462:182 295.13974:182 295.16156:182 295.21973:182 295.22699:182 295.22943:546 295.23184:546 295.23428:182 295.23669:364 295.24399:364 295.26337:364 295.26581:364 295.33612:182 295.68781:182 295.92563:182 295.97418:182 295.99359:546 296.00333:182 296.01544:182 296.02029:182 296.07129:182 296.22913:182 296.8949:182 296.9581:182 296.99457:364 297.02863:182 297.04321:182 297.04565:910 297.0481:…	204.96452:126 251.12454:126 276.88525:126 277.40201:126 277.48428:126 295.17612:256 295.21005:129 295.22705:129 295.22946:129 295.23431:126 295.69513:129 296.77094:126
18b-glycyrrhetinic acid	19.64927	469.3319	27806	109313.1719	[M-H]-	469.3316	C30H46O4		MPDGHEJMBKOTSU-AWOGJAJBSA-N	O=C(O)C1(C)CCC2(C)CCC3(C(=CC(=O)C4C5(C)CCC(O)C(C)(C)C5CCC43C)C2C1)C	80.9	146.6004	468.95908:23 468.96826:23 469.00186:23 469.0141:23 469.09964:23 469.10883:91 469.11188:68 469.11493:45 469.11798:68 469.12103:23 469.12411:68 469.13327:45 469.14243:45 469.15466:23 469.16077:23 469.16382:23 469.16995:23 469.17606:23 469.17911:23 469.18216:23 469.18524:23 469.19135:45 469.2005:23 469.20969:23 469.21579:23 469.21884:23 469.22189:23 469.22495:23 469.22803:68 469.23413:23 469.23718:6…	53.215:126 152.99634:126 237.05298:126 241.21602:271 241.21822:126 241.2204:126 245.04851:126 265.1463:126 265.14859:126 265.15549:126 295.23166:126 296.1925:126 333.121:126 333.20859:256 389.6853:126 393.32581:126 409.24356:126 423.13452:126 431.22989:126 469.24683:126 469.25598:126 469.26212:397 469.30185:157 469.30795:145 469.31406:145 469.31714:294 469.32019:145 469.32324:579 469.32629:749 46…
2,6-di-tert-butyl-4-methylphenol	24.35388	219.176	16419.875	65896.79688	[M-H]-	219.17545	C15H24O	Phenylpropanes	NLZUEZXRPGMBCV-UHFFFAOYSA-N	CC1=CC(=C(O)C(=C1)C(C)(C)C)C(C)(C)C	87.4	17.01361	218.85231:120 218.98384:122 219.16135:60 219.16344:62 219.16762:240 219.16971:420 219.1718:1389 219.17389:1995 219.17596:3570 219.17805:2661 219.18015:2715 219.18224:1564 219.18433:484 219.18642:606 219.18851:362 219.1906:242 219.19269:244 219.19478:60 219.19685:122 219.19894:60 219.20312:60 219.23447:60 219.25536:60 219.31386:60 219.35983:60 219.39326:60 219.4288:120 219.43089:60 219.43298:180 2…	76.34394:256 81.03703:257 82.1778:126 117.65493:265 125.09683:126 137.53676:126 203.15036:126 203.15639:126 204.04021:126 205.13203:126 205.14415:272 205.14819:126 218.47774:265 219.15816:136 219.16652:136 219.16859:136 219.17068:569 219.17278:698 219.17487:1650 219.17696:846 219.17905:1241 219.18114:823 219.18323:680 219.18532:422 219.18741:278 219.18948:278 219.19157:146 220.14935:136 220.18913…
2-[3,4-dihydroxy-2,2-dimethyl-8-(3-methylbut-2-enoxy)-3,4-dihydrochromen-6-yl]-5,7-dihydroxy-2,3-dihydrochromen-4-one	20.60807	455.2766	3128.375	12672.90332	[M-H]-	455.25604	C25H28O8	3'-prenylated flavanones	LNFRDRVVARCALE-UHFFFAOYSA-N	O=C1C=2C(O)=CC(O)=CC2OC(C3=CC(OCC=C(C)C)=C4OC(C)(C)C(O)C(O)C4=C3)C1	81.5	13.86621	454.85214:108 455.11099:108 455.117:108 455.12302:108 455.16818:108 455.21332:108 455.23138:216 455.23441:108 455.26151:108 455.26752:108 455.27054:108 455.27353:216 455.27655:1191 455.27957:216 455.28256:1082 455.28558:974 455.2886:541 455.2916:108 455.29462:216 455.29764:325 455.30063:108 455.30365:216 455.30667:108 455.31268:108 455.3157:108 455.3187:108 455.32172:325 455.33676:108 455.33978:1…	333.23929:126 343.11969:126 347.26157:126 381.14255:126 393.2724:126 393.28079:126 393.2836:252 396.26926:126 409.22049:126 411.27814:126 411.85922:126 417.29755:126 427.28027:126 455.25613:126 455.2742:126 455.30731:126 455.33139:126 455.33441:126
2-[4a-methyl-8-methylidene-4-(3-methylpentanoyloxy)-1,2,3,4,5,6,7,8a-octahydronaphthalen-2-yl]prop-2-enoic acid	19.48253	349.2335	35376.0625	140889.8125	[M+H]+	349.23734	C21H32O4	Eudesmane, isoeudesmane or cycloeudesmane sesquiterpenoids	QVSFEOQJKPOOHP-UHFFFAOYSA-N	O=C(O)C(=C)C1CC(OC(=O)CC(C)CC)C2(C)CCCC(=C)C2C1	85.1	62.17397	348.97784:17 348.98837:34 348.99103:17 348.99365:17 348.99631:17 348.99893:34 349.04111:17 349.04901:17 349.05429:17 349.0701:17 349.09647:69 349.09909:34 349.10172:34 349.10437:17 349.10699:17 349.10962:34 349.11227:17 349.1149:17 349.11755:51 349.12018:17 349.13336:17 349.13599:17 349.13864:69 349.14127:17 349.14389:34 349.14655:17 349.15973:17 349.16235:34 349.17816:17 349.18082:17 349.18344:1…	291.48618:258 349.06229:126 349.10971:271 349.12289:261 349.1308:256 349.13608:281 349.1387:145 349.14136:149 349.14398:145 349.14661:274 349.14926:700 349.15189:555 349.15454:270 349.15717:830 349.15979:956 349.16245:861 349.16507:284 349.16769:686 349.17035:717 349.17297:273 349.1756:298 349.17825:284 349.18088:135 349.18353:294 349.19406:128 349.19934:145 349.62125:149 349.91144:145 351.62341:…
2'-Methoxyformonetin	15.79312	297.0788	6305.5	22675.80469	[M-H]-	297.07681	C17H14O5		SSRCYGATNWFTBJ-UHFFFAOYSA-N	O=C1C2=CC=C(O)C=C2OC=C1C=3C=CC(OC)=CC3OC	86.2	14.90042	296.63391:43 296.66309:43 296.6655:43 296.78217:43 297.03503:43 297.04474:43 297.05447:43 297.06177:43 297.06665:43 297.06906:130 297.0715:563 297.07394:1205 297.07635:1514 297.0788:1812 297.08124:1379 297.08365:731 297.08609:692 297.08853:129 297.09094:130 297.09338:302 297.09583:43 297.09827:261 297.10068:129 297.10556:86 297.11041:43 297.11285:43 297.16635:43 297.16879:43 297.1712:86 297.17365…	154.04143:126 167.04109:126 167.04839:126 171.69586:126 195.05527:126 208.05394:126 208.99525:126 209.22377:126 223.03053:126 226.02425:126 236.0542:126 239.0247:126 239.03125:382 267.01456:126 267.01917:256 267.02377:642 267.02606:252 267.0307:260 267.03299:129 267.0376:261 267.04221:129 267.82672:129 281.04379:265 282.03815:399 282.04053:537 282.04288:135 282.04526:402 282.04764:822 282.04999:4…
3-(4-HYDROXY-3-METHOXYPHENYL)PROP-2-ENOICACID	18.39075	195.0811	56716.4375	219486.0625	[M+H]+	195.06519	C10H10O4	Hydroxycinnamic acids	KSEBMYQBYZTDHS-HWKANZROSA-N	COC1=C(O)C=CC(\C=C\C(O)=O)=C1	81.3	215.2857	194.58876:32 194.85847:32 194.94907:66 195.01605:32 195.02393:68 195.05743:68 195.0594:39 195.06137:71 195.06334:34 195.06531:75 195.06728:34 195.06924:251 195.07123:325 195.0732:1523 195.07516:3877 195.07713:7014 195.0791:11962 195.08107:12668 195.08304:9576 195.08502:6301 195.08699:3102 195.08896:2428 195.09093:1360 195.0929:1589 195.09486:1515 195.09683:1075 195.09882:914 195.10078:547 195.102…	115.02738:126 121.98923:126 127.03383:126 128.03905:126 132.14333:126 133.02693:126 133.03018:126 135.60014:126 141.04324:126 150.01022:126 150.01195:126 150.0154:256 150.02403:126 150.03094:126 151.01398:129 151.01744:129 151.0209:126 151.02437:129 151.02957:400 151.03131:135 151.55183:262 152.02281:139 152.02455:394 152.02629:135 152.02803:551 152.02977:671 152.03325:403 152.03499:133 152.03673…
3,4-di-O-caffeoylquinic acid	9.520567	515.1199	3706.3125	16959.5293	[M-H]-	515.1192	C25H24O12		UFCLZKMFXSILNL-RVXRWRFUSA-N	O=C(OC1CC(O)(C(=O)O)CC(O)C1OC(=O)C=CC2=CC=C(O)C(O)=C2)C=CC3=CC=C(O)C(O)=C3	85.4	7.375432	514.91815:46 515.07825:46 515.09424:46 515.10382:46 515.10706:186 515.11023:325 515.11346:186 515.11664:464 515.11987:928 515.12305:603 515.12628:835 515.12946:603 515.13269:603 515.13586:186 515.1391:93 515.14227:46 515.14551:186 515.14868:93 515.15186:139 515.15509:46 515.15826:46 515.1615:93 515.16467:93 515.17108:46 515.17749:46 515.1839:139 515.19354:46 515.19672:46 515.19995:46 515.21594:46…	163.11327:126 177.01721:126 177.01909:252 177.02097:126 179.06177:126 241.17001:126 249.10045:126 323.11005:126 471.1861:126 471.18915:126 514.7486:126 515.09436:126 515.11682:126 515.12:126 515.12323:126 515.1264:252 515.13281:126 515.26093:126 517.03033:126 527.75293:126 541.34283:126 1249.31848:126
3,5-Dicaffeoylquininic acid	7.951983	515.1226	39441.625	197505.6406	[M-H]-	515.11951	C25H24O12	Quinic acids and derivatives	KRZBCHWVBQOTNZ-UHFFFAOYNA-N	OC1C(CC(O)(CC1OC(=O)C=CC1=CC(O)=C(O)C=C1)C(O)=O)OC(=O)C=CC1=CC(O)=C(O)C=C1	84.9	78.82145	514.90802:57 514.95605:57 514.98163:57 515.02649:57 515.04889:116 515.05212:173 515.07452:57 515.0777:116 515.08093:118 515.08411:233 515.08734:233 515.09692:118 515.10016:176 515.10333:481 515.10651:593 515.10974:1076 515.11292:3401 515.11615:4912 515.11932:7186 515.12256:9084 515.12573:8738 515.12897:5511 515.13214:3701 515.13538:2692 515.13855:1370 515.14178:1319 515.14496:956 515.14819:959 51…	62.86583:126 111.04523:126 134.03932:126 135.04091:258 135.04419:126 135.04582:126 135.05075:126 135.05238:256 149.06163:126 149.07713:252 161.04518:126 173.04439:126 179.03098:259 179.03287:256 179.03664:132 179.03853:263 179.04042:257 179.0423:263 179.0574:144 191.04814:412 191.05009:262 191.05205:130 191.054:404 191.05594:406 191.05789:258 191.05984:162 191.0618:420 191.06375:414 191.0735:264 …
3,5-dihydroxy-2-(4-hydroxyphenyl)-6-(3-methylbut-2-enyl)-7-[3,4,5-trihydroxy-6-(hydroxymethyl)oxan-2-yl]oxy-2,3-dihydrochromen-4-one	9.457566	517.1754	48642.0625	245400.9531	[M-H]-	517.17078	C26H30O11		DZBBOCDYINLWCH-UHFFFAOYSA-N	O=C1C=2C(O)=C(C(OC3OC(CO)C(O)C(O)C3O)=CC2OC(C4=CC=C(O)C=C4)C1O)CC=C(C)C	84	53.805	516.84174:25 516.86096:25 516.96362:25 516.97327:25 517.06311:25 517.09198:25 517.09515:79 517.09839:50 517.10156:75 517.1048:25 517.10803:78 517.11121:165 517.11761:77 517.12402:25 517.13367:133 517.1369:54 517.14008:79 517.14331:30 517.14648:132 517.14972:256 517.15295:401 517.15613:471 517.15936:1108 517.16254:2572 517.16577:5387 517.16895:7354 517.17218:9846 517.17542:11041 517.17859:8349 517…	123.96645:126 143.02972:126 177.01535:256 191.06049:256 193.08241:126 193.09613:126 198.71846:126 247.06267:126 247.08263:126 272.08371:126 311.12317:256 327.10696:126 327.12228:259 327.12482:129 327.12738:136 327.13248:259 327.13504:252 327.14014:129 327.1427:126 335.09659:126 351.11914:258 351.12442:126 351.12973:129 351.13763:258 355.07224:260 355.10413:129 355.10678:395 355.10947:395 355.1121…
3,7,4'-Trihydroxyflavone (5-Deoxykampferol)	16.31125	269.0497	29951.5625	97043.11719	[M-H]-	269.04553	C15H10O5	Flavonols	OBWHQJYOOCRPST-UHFFFAOYSA-N	OC1=CC=C(C=C1)C1=C(O)C(=O)C2=CC=C(O)C=C2O1	82.6	128.0538	268.92474:255 268.96176:255 268.98721:255 269.02887:255 269.03583:509 269.03812:1019 269.04044:1528 269.04276:3311 269.04507:6113 269.04739:5858 269.04971:6877 269.052:4075 269.05432:2292 269.05664:1783 269.05896:764 269.06128:1019 269.06821:509 269.07285:509 269.07516:255 269.14227:255 269.16776:255 269.18396:255 269.59848:255 269.86499:255 269.94379:255 269.96002:255 270.04349:1528 270.04581:50…	92.48576:127 123.04427:127 145.02425:127 160.12294:127 161.02406:127 173.06148:127 173.06519:254 183.04654:127 183.04845:127 183.05037:385 183.06372:127 186.62405:127 197.07674:127 208.04617:127 211.03424:127 211.04243:254 211.06703:127 213.06007:127 213.06625:258 215.03766:127 223.03725:127 223.03935:127 223.04146:514 225.05838:127 226.02252:260 226.02888:262 239.03384:393 239.04039:133 239.0447…
3-[(2S,3R,4S,5S,6R)-4,5-dihydroxy-6-(hydroxymethyl)-3-[(2S,3R,4S,5R)-3,4,5-trihydroxyoxan-2-yl]oxyoxan-2-yl]oxy-2-(3,4-dihydroxyphenyl)-5-hydroxy-7-methoxychromen-4-one	1.90535	611.1768	7020.625	18845.80078	[M+H]+	611.16064	C27H30O16	Flavonoid-3-O-glycosides	UKZBYNNIKTZZLT-QJQOJWJKSA-N	O=C1C(OC2OC(CO)C(O)C(O)C2OC3OCC(O)C(O)C3O)=C(OC4=CC(OC)=CC(O)=C14)C=5C=CC(O)=C(O)C5	91.7	13.83379	611.10352:16 611.11053:16 611.12445:16 611.12793:50 611.13843:84 611.14539:18 611.14886:51 611.15588:86 611.15936:138 611.16284:363 611.16632:827 611.1698:1267 611.17328:1890 611.17676:2402 611.1803:1810 611.18378:1959 611.18726:1268 611.19073:934 611.19421:557 611.19769:402 611.20117:378 611.20471:297 611.20819:156 611.21167:346 611.21515:120 611.21863:52 611.22211:68 611.22559:117 611.22913:52 …	51.94386:126 51.95097:126 300.06653:126 316.22516:295 316.57645:305 316.79987:289 316.98819:126 317.00076:477 317.00327:1014 317.0058:1014 317.0083:1762 317.0108:2550 317.01331:2977 317.01584:3203 317.01834:1638 317.02084:1453 317.02338:862 317.02588:796 317.02838:1792 317.03091:338 317.03342:464 317.03842:179 317.04095:162 317.05603:132 317.15399:156 317.37006:169 317.65158:126 317.99612:126 318…
3-[(2S,4S,6R)-6-[[(2R,3R,4R,5S,6S)-3,5-dihydroxy-6-methyl-4-[(2S,3R,4S,5S,6R)-3,4,5-trihydroxy-6-(hydroxymethyl)oxan-2-yl]oxyoxan-2-yl]oxymethyl]-3,4,5-trihydroxyoxan-2-yl]oxy-5,7-dihydroxy-2-(4-hydroxyphenyl)chromen-4-one	7.74215	755.2101	34143.9375	170048.9688	[M-H]-	755.20319	C33H40O20		MFIXKYXSBNIMPX-PMLYRHIJSA-N	O=C1C(OC2OC(COC3OC(C)C(O)C(OC4OC(CO)C(O)C(O)C4O)C3O)C(O)C(O)C2O)=C(OC=5C=C(O)C=C(O)C15)C=6C=CC(O)=CC6	82.4	75.96125	754.71771:148 754.76422:146 754.79132:72 754.88049:72 754.95801:146 755.13635:72 755.14801:72 755.15192:72 755.15576:151 755.16351:295 755.16742:148 755.17126:376 755.17517:466 755.17902:992 755.18292:1206 755.18677:1447 755.19067:2037 755.19452:3505 755.19843:4034 755.20227:6621 755.20618:7645 755.21008:10074 755.21393:9059 755.21783:5768 755.22168:3277 755.22559:3349 755.22943:1749 755.23334:17…	123.82504:126 169.09383:126 173.05598:126 179.056:126 179.06166:126 191.00378:258 192.00154:256 192.00545:126 192.0074:126 192.01326:258 206.0262:126 206.37064:126 207.02179:129 207.02382:385 207.02788:132 207.02991:519 207.03194:783 207.036:129 207.03802:132 207.04413:129 207.04616:132 207.04819:129 207.05022:129 235.0477:262 252.05301:129 299.10364:126 351.08969:264 354.12866:129 354.13663:126 …
3a-[(2S,3R,4S,5R,6R)-3,5-dihydroxy-6-[[(2R,3R,4S,5S,6R)-3,4,5-trihydroxy-6-(hydroxymethyl)oxan-2-yl]oxymethyl]-4-[(2S,3R,4R,5R,6S)-3,4,5-trihydroxy-6-methyloxan-2-yl]oxyoxan-2-yl]oxycarbonyl-9-hydroxy-5b,8,8,11a-tetramethyl-1-prop-1-en-2-yl-1,2,3,4,5,6,7,7a,9,10,11,11b,12,13,13a,13b-hexadecahydrocyclopenta[a]chrysene-5a-carboxylic acid	16.1011	955.505	16409.6875	78295.25	[M-H]-	955.49078	C48H76O19		MYHLDHTXTZOTIK-KUFPYRFNSA-N	O=C(O)C12CCC3(C(=O)OC4OC(COC5OC(CO)C(O)C(O)C5O)C(O)C(OC6OC(C)C(O)C(O)C6O)C4O)CCC(C(=C)C)C3C2CCC7C8(C)CCC(O)C(C)(C)C8CCC71C	83	132.5548	955.19531:52 955.31744:104 955.34363:52 955.35669:105 955.38287:52 955.38721:52 955.3916:106 955.40466:107 955.42212:107 955.42645:52 955.43518:106 955.43958:52 955.4483:212 955.45264:160 955.45703:54 955.46136:164 955.4657:55 955.47009:595 955.47443:643 955.47882:1177 955.48315:3212 955.48755:2423 955.49188:4156 955.49628:4151 955.50061:3506 955.505:4423 955.50934:3569 955.51367:2478 955.51807:1…	138.71889:126 202.48495:126 271.09729:126 313.21915:126 327.22122:126 423.24411:126 445.22623:126 473.06818:126 485.12485:256 485.302:126 485.31754:383 485.33621:129 485.33929:388 485.34241:129 527.354:129 534.12811:126 541.65778:126 644.36456:126 683.23193:126 687.26526:126 688.31616:126 692.14911:126 730.27057:126 735.28931:126 742.17297:126 745.82141:126 755.23755:126 814.15405:126 814.57281:1…
3-FORMYLINDOLE	5.444183	146.0593	6120.125	28658.31055	[M+H]+	146.06004	C9H7NO	Indoles	OLNJUISKUQQNIM-UHFFFAOYSA-N	O=CC1=CNC2=CC=CC=C12	87.4	51.26817	145.67082:255 146.01669:255 146.03885:255 146.05249:255 146.0542:255 146.05591:255 146.0576:1529 146.05931:1783 146.06102:1019 146.06273:764 146.06442:1274 146.06613:255 146.06784:1019 146.07124:255 146.07295:255 146.07977:255 146.08659:255 146.10365:255 146.11729:255 146.1207:255 146.3186:255 146.35274:255 146.60031:255 147.00716:255 147.0619:510 147.06361:255 147.06532:255 147.08072:255 147.359…	105.01241:126 117.03719:126 118.04044:252 118.04656:126 118.0527:126 145.01909:126 146.02307:126 146.03331:126
3-O-Feruloylquinic acid	6.5792	367.1076	3460594.75	29805350	[M-H]-	367.10345	C17H20O9	Quinic acids and derivatives	RAGZUCNPTLULOL-KJJWLSQTSA-N	O=C(OC1CC(O)(C(=O)O)CC(O)C1O)C=CC2=CC=C(O)C(OC)=C2	83	6245.339	366.61841:255 366.62109:255 366.6265:255 366.64542:255 366.65082:255 366.69135:509 366.69406:255 366.69675:509 366.69946:255 366.70215:255 366.70755:255 366.71295:255 366.71567:255 366.72379:255 366.72919:255 366.73187:255 366.73459:255 366.74539:255 366.74808:255 366.76431:255 366.767:255 366.79404:255 366.79672:255 366.82376:255 366.83456:255 366.84268:255 366.85889:255 366.86429:255 366.87241:…	53.92949:126 58.00753:126 58.8347:126 59.01015:126 59.01124:258 59.0134:256 59.32381:126 59.96126:126 60.56588:126 60.59992:126 60.81319:126 60.84731:126 60.89795:126 60.99157:132 60.99488:132 60.99598:132 65.03891:132 65.52227:126 66.20359:126 66.48286:126 66.52312:126 66.53118:126 66.56686:126 66.58759:126 66.63941:126 66.69471:126 66.85382:126 66.89536:126 67.01311:126 67.01658:258 67.01774:12…
3-phenyllactic acid	7.675817	165.0577	44937.625	189046.75	[M-H]-	165.05571	C9H10O3	Phenylpropanoic acids	VOXXWSYKYCBWHO-UHFFFAOYSA-N	O=C(O)C(O)CC=1C=CC=CC1	93.7	174.7771	165.02324:119 165.02505:119 165.03773:242 165.04498:124 165.04861:123 165.05043:242 165.05225:2203 165.05405:6810 165.05586:9752 165.05768:11924 165.05949:6949 165.06131:5130 165.06311:2185 165.06493:1579 165.06674:979 165.06856:488 165.07037:1344 165.07217:613 165.07399:243 165.07581:489 165.07762:242 165.07944:362 165.08125:119 165.08305:119 165.08669:119 165.132:119 165.20636:119 165.30794:119…	52.05718:256 72.98869:256 72.9899:126 72.99231:130 72.99472:387 72.99593:130 73.00316:130 73.00557:126 91.05549:256 93.03725:256 102.71911:263 103.04971:133 103.05114:259 103.05257:259 103.054:524 103.05544:129 103.05687:133 103.05973:262 103.0626:129 103.06403:133 103.06546:129 103.16719:262 104.09219:129 105.21371:129 117.02951:259 117.03104:129 117.03409:129 117.04172:129 119.04376:129 119.046…
4-Chlorophenol	2.106417	127.0047	1217.1875	6912.388672	[M-H]-	126.99561	C6H5ClO	P-chlorophenols	WXNZTHHGJRFXKQ-UHFFFAOYSA-N	OC1=CC=C(Cl)C=C1	85.8	10.61047	126.63919:43 126.78849:43 126.79961:43 126.85046:43 126.99989:43 127.00147:43 127.00306:256 127.00465:342 127.00624:256 127.00784:214 127.00942:43 127.01102:43 127.0126:43 127.01419:43 127.05713:43 127.05872:43 127.08099:43 127.50922:43 128.00841:43 128.01797:43 128.03395:85 128.03554:43 128.03714:128 128.03874:43 128.04353:43 128.04991:43 128.05151:43 128.0563:43 128.61575:43 128.70218:43 128.71…	126.99842:126
4-Hydroxy-3-methoxycinnamaldehyde	9.0016	177.0569	25073.8125	137690.9219	[M-H]-	177.05573	C10H10O3	Methoxyphenols	DKZBBWMURDFHNE-NSCUHMNNSA-N	COC1=C(O)C=CC(\C=C\C=O)=C1	90.8	99.76424	177.01933:49 177.02309:151 177.04187:52 177.04375:152 177.04562:51 177.0475:51 177.04938:103 177.05125:604 177.05313:2185 177.05501:4395 177.05688:6699 177.05876:5426 177.06064:3861 177.06252:2251 177.06439:823 177.06627:924 177.06815:615 177.07002:611 177.0719:467 177.07378:507 177.07565:200 177.07753:303 177.07941:51 177.0813:102 177.08318:49 177.09068:49 177.09444:49 177.09819:49 177.10194:49 …	121.0447:126 133.61554:126 134.03339:126 134.03502:404 134.03667:257 134.03993:382 134.93332:126 135.08908:128 145.03642:126 161.019:126 161.02437:129 161.02794:418 161.36293:272 161.51173:268 162.02318:159 162.02498:594 162.02678:902 162.02856:1822 162.03036:2396 162.03217:1033 162.03397:1011 162.03575:604 162.03755:614 162.04114:149 162.04474:146 162.04654:288 162.05193:139 162.06808:149 162.37…
5-[6-(3-hydroxy-4-methoxyphenyl)-1,3,3a,4,6,6a-hexahydrofuro[3,4-c]furan-3-yl]-2-methoxyphenol	10.39695	359.1503	6242.6875	37173.27344	[M+H]+	359.1489	C20H22O6	Furanoid lignans	VRHZMFGDDGFRLP-UHFFFAOYSA-N	OC1=CC(=CC=C1OC)C2OCC3C(OCC23)C4=CC=C(OC)C(O)=C4	88.8	11.1558	358.71176:255 358.81064:255 358.83737:255 358.97635:255 359.04852:255 359.10468:255 359.13943:255 359.14209:764 359.14478:1529 359.14743:1019 359.15012:2038 359.1528:764 359.15546:255 359.15814:1019 359.16348:255 359.16617:255 359.16882:510 359.17953:510 359.29184:255 359.33997:255 359.40417:255 359.47906:255 359.51651:255 359.58875:255 359.62085:255 359.6369:255 359.66901:255 359.67972:255 359.7…	66.04627:126 131.02502:126 137.02791:252 137.02957:252 137.03287:391 137.03452:130 137.03618:252 137.03783:126 137.0692:126 138.01881:130 147.01547:126 147.01718:252 148.92186:126 174.02892:126 220.05347:126 231.03076:126 248.03764:126 253.03911:126 254.61229:126 291.02841:126 311.04388:126 323.07745:126 340.95795:126 341.05432:126 341.06476:126
5-hydroxy-3-[(2S,3R,4S,5S)-4-hydroxy-5-(hydroxymethyl)-3-[(2S,3R,4R,5R,6S)-3,4,5-trihydroxy-6-methyloxan-2-yl]oxyoxolan-2-yl]oxy-2-(4-hydroxyphenyl)-7-methoxychromen-4-one	2.625133	579.1911	31206.3125	292570.5625	[M+H]+	579.17084	C27H30O14	Flavonoid-3-O-glycosides	TXCAFRVNHJUDMI-AOHWRSHGSA-N	O=C1C(OC2OC(CO)C(O)C2OC3OC(C)C(O)C(O)C3O)=C(OC4=CC(OC)=CC(O)=C14)C=5C=CC(O)=CC5	87.9	36.27036	578.72266:30 578.73962:61 578.74982:60 578.88898:30 579.04169:30 579.10284:30 579.11304:30 579.11639:89 579.11981:30 579.12317:94 579.13336:63 579.13678:62 579.14355:62 579.14697:30 579.15033:30 579.15375:132 579.15717:62 579.16052:200 579.16394:194 579.16736:624 579.17072:714 579.17413:1636 579.17749:2488 579.18091:3746 579.18433:6548 579.18768:7083 579.1911:7261 579.19452:6561 579.19788:4759 57…	182.0466:135 290.021:63 300.03723:134 300.13986:138 300.2865:63 300.62393:140 300.81964:142 300.99582:75 301.00562:152 301.00806:289 301.0105:375 301.01297:803 301.01541:1403 301.01785:1196 301.02029:1517 301.02274:2013 301.02521:1844 301.02765:2311 301.03009:1732 301.03253:1166 301.03497:940 301.03745:963 301.03989:741 301.04233:223 301.04477:291 301.04721:150 301.04968:158 301.05212:145 301.054…
6,7-Dihydroxycoumarin	1.447033	179.0326	10558.5	69090.64063	[M+H]+	179.03389	C9H6O4	6,7-dihydroxycoumarins	ILEDWLMCKZNDJK-UHFFFAOYSA-N	OC1=CC2=C(C=CC(=O)O2)C=C1O	86.1	26.80574	179.02132:118 179.02509:118 179.02698:591 179.02887:591 179.03075:1892 179.03264:2128 179.03453:2128 179.03641:1064 179.0383:1064 179.04019:473 179.04208:591 179.04396:473 179.04585:355 179.04774:118 179.05151:236 179.05341:118 179.0553:236 179.06096:118 179.06851:236 179.07417:236 179.07983:118 179.08173:118 179.10626:118 179.11382:118 179.13081:118 179.23657:118 179.30647:118 179.33102:118 179.…	105.01422:63 119.00987:63 123.01333:126 123.01802:63 133.00569:63 133.01382:63 133.08704:63 178.98782:63 178.9897:63 178.99159:63 178.99538:126 178.99915:63 179.00481:63 179.0067:63 179.05011:63 187.88461:63
6,7-Dihydroxycoumarin	6.25405	177.0207	1029579.625	6338379	[M-H]-	177.01933	C9H6O4	6,7-dihydroxycoumarins	ILEDWLMCKZNDJK-UHFFFAOYSA-N	OC1=CC2=C(C=CC(=O)O2)C=C1O	89.5	4969.332	176.55545:227 176.60983:227 176.77299:227 176.79739:227 176.82741:507 176.84055:227 176.8593:590 176.9325:227 176.93437:227 176.95314:227 176.95877:773 176.96628:584 176.97566:493 176.98317:561 177.00381:363 177.00757:1016 177.00945:1204 177.01132:638 177.0132:6382 177.01508:17532 177.01697:68527 177.01884:180772 177.02072:298003 177.0226:259394 177.02448:152664 177.02635:74983 177.02823:34917 17…	51.02529:126 51.0273:126 53.04245:126 61.76351:126 62.27798:126 62.31808:126 62.46296:126 62.93331:126 63.02625:126 63.03297:126 64.83463:126 65.03928:126 65.90467:126 67.01581:126 67.01927:126 67.02042:259 67.02158:126 68.99964:126 69.00316:126 76.79346:256 76.86147:256 77.03847:133 77.0397:650 77.04094:388 77.04218:133 77.04465:133 77.04713:133 77.04961:129 77.32605:133 77.36452:261 79.01386:13…
6:2 Fluorotelomer sulfonic acid	16.74873	426.9696	40753.8125	196189.4063	[M-H]-	426.9679	C8H5F13O3S	Organosulfonic acids	VIONGDJUYAYOPU-UHFFFAOYSA-N	C(CS(O)(=O)=O)C(C(C(C(C(C(F)(F)F)(F)F)(F)F)(F)F)(F)F)(F)F	89.1	305.9478	426.9317:118 426.93463:117 426.94046:117 426.94336:121 426.94629:180 426.95212:182 426.95502:602 426.95795:1382 426.96085:2889 426.96378:5538 426.96671:8010 426.9696:8298 426.97253:7335 426.97543:4859 426.97836:2825 426.98126:2393 426.98419:1548 426.98709:661 426.99002:480 426.99292:664 426.99585:362 426.99875:298 427.00168:361 427.00458:115 427.01044:57 427.09207:57 427.12122:57 427.17081:57 427…	80.97056:126 80.97437:126 106.07932:126 107.28307:126 118.73435:126 158.95338:126 255.45761:126 260.5546:126 292.99997:126 307.19025:126 311.2095:257 311.21698:256 311.21948:126 311.22195:252 331.24561:126 347.1033:256 347.12695:126 381.18884:126 381.20261:126 386.95139:126 402.55972:257 406.94824:130 406.95111:130 406.95395:129 406.95966:260 406.96249:521 406.96817:259 406.97104:129 406.97388:26…
6-[5,7-dihydroxy-2-(4-hydroxyphenyl)-4-oxochromen-6-yl]-5,7-dihydroxy-2-(4-hydroxyphenyl)chromen-4-one	19.89643	537.0807	65915.9375	278429.25	[M-H]-	537.08398	C30H18O10		KNOJWNDGCRZBBA-UHFFFAOYSA-N	O=C1C=C(OC=2C=C(O)C(=C(O)C12)C3=C(O)C=C4OC(=CC(=O)C4=C3O)C=5C=CC(O)=CC5)C=6C=CC(O)=CC6	80.7	145.4186	536.61975:229 536.95648:229 537.05457:466 537.06439:1399 537.06763:1625 537.07092:2560 537.07416:5812 537.07745:8870 537.08075:17487 537.08398:13832 537.08728:12146 537.09052:13493 537.09381:9529 537.09705:6282 537.10034:3035 537.10364:3479 537.10687:1406 537.11017:2340 537.1134:3292 537.1167:229 537.12:703 537.12323:229 537.12653:229 537.14288:237 537.19519:229 537.24097:458 537.25403:229 537.32…	57.30822:126 57.31783:126 57.3189:126 147.04997:126 156.00589:126 175.03656:126 175.03842:252 197.20164:126 240.8436:126 241.18312:126 281.03726:126 281.04437:126 281.05383:126 293.04401:126 293.21069:126 299.64572:126 305.10226:126 313.54425:126 320.79358:252 320.79865:126 320.80115:126 321.03369:126 326.29578:126 326.30853:126 331.07669:126 338.69879:252 338.70139:126 343.07004:126 347.95609:12…
7-ethenyl-1,4a,7-trimethyl-3,4,6,8,8a,9,10,10a-octahydro-2H-phenanthrene-1-carboxylic acid	18.11267	301.2379	1476.3125	5367.25	[M-H]-	301.21729	C20H30O2	Diterpenoids	TVHDZSRRHQKNEZ-UHFFFAOYSA-N	O=C(O)C1(C)CCCC2(C3=CCC(C=C)(C)CC3CCC12)C	81.8	13.2428	301.10812:111 301.23544:221 301.23792:553 301.2428:553 301.24524:111 301.24771:221 301.25504:111 301.25751:111 301.27219:111 301.36771:111 301.91174:111 302.05148:111 302.08093:111 302.75815:111 303.07248:111 303.15356:111 303.15848:111 303.17813:111 303.37961:111 303.44351:111 303.65738:111 303.98694:111 305.03339:111 305.03583:111 305.09744:111 305.17139:221 305.17386:111 305.17633:111 305.1788…	255.23044:126 257.29715:126 263.2038:126 301.2207:126 301.22562:126 301.22806:126 301.23785:378 302.12747:126
9-Trans-Palmitelaidic acid	23.83057	253.2188	203610.75	903250.8125	[M-H]-	253.2173	C16H30O2	Long-chain fatty acids	SECPZKHBENQXJG-BQYQJAHWSA-N	CCCCCC\C=C\CCCCCCCC(O)=O	85.8	1258.794	252.89105:53 252.93593:53 252.93817:53 252.94041:53 252.98082:106 252.98755:53 253.00774:53 253.01897:53 253.03468:53 253.05263:53 253.09079:53 253.10651:53 253.13792:53 253.14691:106 253.18059:113 253.18732:53 253.19182:252 253.19406:179 253.1963:266 253.19855:241 253.20079:306 253.20303:367 253.20528:497 253.20753:1127 253.20978:2048 253.21202:7712 253.21426:20777 253.21651:39075 253.21875:4962…	88.76143:295 209.08774:126 217.1245:320 252.39397:311 253.19708:169 253.19933:338 253.20157:338 253.20383:363 253.20607:338 253.20831:2548 253.21056:3754 253.2128:4481 253.21504:3113 253.21729:2036 253.21954:2256 253.22179:1255 253.22403:890 253.22627:353 253.22852:194 253.23076:194 253.23526:333 253.24199:164 253.71823:194 254.21066:184 254.74409:164 254.74635:169 254.75761:126 255.64343:126 258…
Acacetin	17.65703	283.0631	257345.4375	871823.5	[M-H]-	283.06219	C16H12O5		DANYIYRPLHHOCZ-UHFFFAOYSA-N	O=C1C=C(OC=2C=C(O)C=C(O)C12)C=3C=CC(OC)=CC3	80.8	1118.687	282.75226:155 282.87088:72 282.897:72 282.93497:72 282.94208:176 282.94446:378 282.94922:151 282.99194:152 283.0228:192 283.02518:72 283.03229:72 283.03467:205 283.03705:236 283.04178:503 283.04416:364 283.04654:529 283.04889:1050 283.05127:1260 283.05365:3645 283.05603:10899 283.05841:34889 283.06076:53100 283.06314:73169 283.06552:61055 283.0679:40127 283.07028:21193 283.07263:11717 283.07501:5…	50.5073:126 55.02726:126 57.3166:126 59.64824:126 61.98858:126 63.02825:126 69.15069:126 80.83636:126 87.00864:126 89.46983:126 97.03437:126 97.40582:126 98.01392:126 98.27531:126 99.35107:126 99.47065:126 99.60016:126 99.87211:126 99.89185:126 100.07809:126 100.50623:126 105.03017:126 105.03307:126 105.83569:126 107.77066:126 121.03196:126 122.03524:126 122.03992:126 127.06762:126 131.0992:126 1…
Aesculin	4.282983	339.0746	175324.6875	1720480.625	[M-H]-	339.0726	C15H16O9		XHCADAYNFIFUHF-TVKJYDDYSA-N	O=C1OC=2C=C(O)C(OC3OC(CO)C(O)C(O)C3O)=CC2C=C1	86.3	107.2135	338.633:38 338.70831:38 338.72647:38 338.91608:75 338.93167:38 338.93686:38 338.93945:38 338.96542:38 338.97064:75 338.97583:75 338.97842:75 338.98102:188 338.98361:38 338.98621:113 338.98883:38 338.99142:75 338.99402:124 338.99661:38 338.99921:75 339.0018:38 339.00439:38 339.00699:38 339.0174:88 339.02518:162 339.02777:89 339.03299:93 339.04337:92 339.04596:48 339.04858:255 339.05118:94 339.0537…	58.89074:126 58.89291:126 61.45722:126 61.46275:256 69.77588:126 104.02129:126 121.02824:126 133.02481:129 133.02644:126 133.02969:254 133.03133:256 133.03294:128 133.03458:126 133.03783:129 133.03946:126 133.04759:128 148.02087:126 149.02335:367 149.03197:129 175.05434:126 175.44286:126 176.01332:126 176.0152:256 176.01894:126 176.02081:126 176.39915:256 176.44226:126 176.44412:129 176.44788:126…
a-Linolenic acid (NMR)	19.88958	277.2156	9614.75	35981.92578	[M-H]-	277.21732	C18H30O2	Lineolic acids and derivatives	DTOSIQBPPRVQHS-PDBXOOCHSA-N	CC\C=C/C\C=C/C\C=C/CCCCCCCC(O)=O	85.3	75.00739	276.86099:211 277.21091:1057 277.21326:423 277.21561:2749 277.21796:1903 277.22031:2115 277.22266:1692 277.22501:1057 277.22736:1057 277.22971:211 277.23206:211 277.23441:211 277.23676:211 277.23911:211 277.2532:211 277.32837:211 277.78207:211 277.92319:211 277.93024:211 278.1514:211 278.20789:211 278.21729:423 278.21964:634 278.22198:423 278.22437:211 278.85309:211 279.20428:211 279.98285:211 28…	163.07358:259 219.14154:257 277.17627:259 277.20209:130 277.20444:130 277.20679:130 277.20914:266 277.21149:396 277.21384:529 277.21619:130 277.21854:130 277.22089:662 277.22794:130 277.23029:133 277.23734:130 278.47446:130
alpha-Chaconine	19.41812	896.5147	3844.375	18301.20898	[M+FA-H]-	896.50128	C45H73NO14	Steroidal saponins	TYNQWWGVEGFKRU-UHFFFAOYNA-N	CC1C2CCC(C)CN2C2CC3C4CC=C5CC(CCC5(C)C4CCC3(C)C12)OC1OC(CO)C(OC2OC(C)C(O)C(O)C2O)C(O)C1OC1OC(C)C(O)C(O)C1O	81.5	33.65255	896.02893:229 896.03735:229 896.29504:229 896.4978:687 896.50623:458 896.51471:1144 896.51892:1144 896.52313:916 896.52734:229 896.53162:687 896.54425:458 896.55273:229 896.55695:229 896.57385:458 897.27106:229 897.47821:458 897.50775:458 897.51624:687 897.52045:458 897.52466:458 897.52893:229 897.53314:229 897.53735:687 897.54163:229 897.56696:229 898.15039:229 898.42529:229 898.44641:229 898.52…	320.22507:126 331.20496:126 376.17294:126 377.03821:126 377.17795:126 377.19986:256 433.21545:126 559.20905:126 564.29883:126 564.35583:126 782.51471:126 782.52655:129 782.53839:126 782.54626:129 782.5542:129 782.56604:129 782.58179:126 804.47748:126 804.48151:126 804.4895:129 804.50952:126 804.51355:126 804.58154:126 805.55042:126 815.44397:126 828.48969:126 842.41687:126 850.48322:257 850.53259…
alpha-Hederin	16.50142	795.4625	37882.625	126726.0234	[M+FA-H]-	795.45361	C41H66O12	Triterpenoids	KEOITPILCOILGM-UHFFFAOYNA-N	CC1OC(OC2C(O)C(O)COC2OC2CCC3(C)C(CCC4(C)C3CC=C3C5CC(C)(C)CCC5(CCC43C)C(O)=O)C2(C)CO)C(O)C(O)C1O	81.1	171.2418	794.97302:28 795.02472:28 795.1759:28 795.1839:28 795.18787:28 795.19183:28 795.1958:28 795.19983:84 795.22369:56 795.23163:28 795.2356:56 795.24756:28 795.25153:28 795.27539:28 795.33112:28 795.35101:28 795.35895:85 795.36298:28 795.36694:28 795.37885:56 795.38287:56 795.39081:28 795.39478:84 795.39874:28 795.40277:33 795.40674:56 795.41071:188 795.41467:191 795.41864:67 795.42267:200 795.42664:…	198.19928:126 207.05405:252 207.06216:126 310.07336:126 341.20377:126 371.04291:126 382.08774:126 404.37674:126 423.2124:126 440.41946:126 471.21057:126 483.76181:126 484.16843:126 490.01651:126 495.27463:126 576.19556:272 583.38452:126 583.52765:126 585.23645:126 585.47546:289 586.83844:281 586.98541:126 587.36151:155 587.36835:278 587.37177:281 587.37518:155 587.3786:598 587.38202:574 587.38544…
Apigenin 8-C-glucoside	3.249283	433.1342	12648.375	85724.57031	[M+H]+	433.11292	C21H20O10	Flavonoid 8-C-glycosides	SGEWCQFRYRRZDC-VPRICQMDSA-N	OC[C@H]1O[C@H]([C@H](O)[C@@H](O)[C@@H]1O)C1=C(O)C=C(O)C2=C1OC(=CC2=O)C1=CC=C(O)C=C1	80.1	27.67623	432.81125:34 433.06662:34 433.06958:34 433.07837:172 433.0813:104 433.09012:102 433.09305:68 433.09598:70 433.09894:68 433.10187:207 433.1048:104 433.10773:34 433.11066:72 433.11362:279 433.11655:519 433.11948:590 433.12241:1255 433.12537:2210 433.1283:2296 433.13123:3179 433.13416:3387 433.13708:2004 433.14005:1153 433.14297:806 433.1459:704 433.14883:811 433.15176:386 433.15472:420 433.15765:31…	151.04343:126 342.9462:261 416.08679:264 431.62653:267 433.00504:130 433.00797:257 433.01093:256 433.01678:409 433.02264:544 433.0256:405 433.02853:820 433.03146:414 433.03439:551 433.03732:404 433.04025:941 433.04321:1097 433.04614:278 433.04907:676 433.052:942 433.05493:273 433.05789:135 433.06082:391 433.06375:268 433.06668:130 433.06961:129 433.07257:135 433.09311:138 433.34854:140 433.45132:…
Arachidonic acid	23.89857	303.2348	107792.75	401132.9063	[M-H]-	303.23294	C20H32O2	Long-chain fatty acids	YZXBAPSDXZZRGB-DOFZRALJSA-N	CCCCC\C=C/C\C=C/C\C=C/C\C=C/CCCC(O)=O	80.9	656.4984	302.90076:36 302.92529:36 302.94003:36 302.9425:36 302.94742:36 302.96216:36 302.98425:86 302.99899:76 303.03583:36 303.04074:82 303.07022:36 303.14392:36 303.15866:82 303.17831:89 303.20532:150 303.20779:39 303.21024:46 303.21515:217 303.21762:315 303.22006:491 303.22253:780 303.22498:2170 303.22745:5363 303.22989:13984 303.23236:21218 303.2348:26698 303.23727:21368 303.23972:13835 303.24219:799…	58.82954:125 68.31445:125 68.31561:125 68.32261:125 151.14514:125 151.42455:125 177.09229:125 205.19077:125 205.19481:125 205.19682:253 205.19885:125 205.20491:125 217.19716:125 231.20033:125 231.2132:253 243.0582:125 259.21335:125 259.23151:128 259.23834:257 259.24741:334 259.24969:257 259.25195:128 283.20355:257 285.21353:128 285.21829:128 285.22305:128 302.25519:279 303.18808:272 303.21509:180…
Azelaic acid	9.0711	187.0989	79122.5	358382.625	[M-H]-	187.0976	C9H16O4		BDJRBEYXGGNYIS-UHFFFAOYSA-N	O=C(O)CCCCCCCC(=O)O	87.1	506.799	186.61865:23 186.72661:23 186.99857:50 187.03137:49 187.03329:50 187.06996:75 187.07961:64 187.08154:51 187.08347:59 187.0854:92 187.08733:128 187.08926:251 187.09119:490 187.09312:1954 187.09505:6421 187.09698:16722 187.09891:22439 187.10085:19000 187.10277:10080 187.10471:5373 187.10663:2878 187.10855:2317 187.11049:1373 187.11241:1335 187.11435:1134 187.11627:885 187.11821:738 187.12013:383 18…	57.03066:125 57.03173:125 123.07382:254 123.07852:127 123.08009:125 123.08165:254 123.88755:127 124.69766:259 125.08714:129 125.09345:1327 125.09502:551 125.0966:953 125.09976:267 125.10134:272 125.1045:266 125.10607:125 125.96291:138 126.23225:129 169.07884:382 169.08067:525 169.0825:134 169.08618:271 175.86229:125 187.08476:146 187.08862:278 187.09056:979 187.09248:706 187.09442:1127 187.09634:…
Benzoic acid + 2O, O-Hex	4.633633	315.0743	99340.625	1945498.75	[M-H]-	315.07089	C13H16O9	Phenolic glycosides	CBTFERBMQQAROP-UHFFFAOYNA-N	O=C(O)C2=CC(OC1OC(CO)C(O)C(O)C1(O))=CC=C2(O)	87	293.8762	314.7438:62 314.88651:62 314.96912:128 314.97662:62 315.0192:138 315.0217:190 315.03674:62 315.03925:139 315.04175:62 315.04425:72 315.04926:62 315.05426:136 315.05676:363 315.05927:495 315.06177:630 315.06427:2389 315.0668:6261 315.06931:11393 315.07181:22202 315.07431:23328 315.07681:18361 315.07932:12299 315.08182:6458 315.08432:3723 315.08682:1781 315.08932:2281 315.09183:1712 315.09433:1674 …	93.0353:127 108.01607:127 108.02193:127 109.02879:127 131.03368:127 135.00584:258 151.48418:259 152.00388:134 152.00562:134 152.00735:396 152.00909:927 152.01083:393 152.01257:132 152.01431:130 152.01605:132 152.01779:132 152.03171:132 152.03345:268 152.64645:258 153.01624:134 153.01799:262 153.01973:406 153.02147:127 153.02322:259 153.02672:130 153.02846:130 153.03369:137 153.04242:273 163.03816…
Bufalin	15.80012	431.2312	10531.5	33100.67188	[M+FA-H]-	431.24393	C24H34O4	Bufanolides and derivatives	QEEBRPGZBVVINN-UHFFFAOYNA-N	CC12CCC3C(CCC4CC(O)CCC34C)C1(O)CCC2C1=COC(=O)C=C1	81.4	9.170264	430.9939:86 431.03784:43 431.07883:43 431.08469:43 431.08762:43 431.09348:43 431.09641:43 431.09933:43 431.11105:43 431.12277:43 431.13742:128 431.14035:128 431.14621:86 431.15207:43 431.16965:128 431.17258:86 431.17551:128 431.17844:86 431.1843:43 431.18723:87 431.19016:43 431.19308:43 431.19894:43 431.20187:87 431.20773:43 431.21069:173 431.21362:87 431.21655:385 431.21948:476 431.22241:1341 43…	125.09651:382 125.1044:126 127.19783:126 187.08852:126 187.09624:252 187.09816:252 187.1001:252 187.10588:126 187.10782:126 187.11554:126 187.12132:126 187.12518:126 192.92305:126 207.14114:126 219.14307:126 225.11302:126 249.48752:126 261.12662:126 261.12891:126 261.13345:252 261.13803:252 261.14716:259 261.1517:126 262.61987:126 285.08173:126 296.74088:126 307.19766:126 311.19208:126 317.17679:…
CAFFEIC ACID	5.929567	179.0349	37787.125	181559.7344	[M-H]-	179.03499	C9H8O4	Hydroxycinnamic acids	QAIPRVGONGVQAS-DUXPYHPUSA-N	OC(=O)\C=C\C1=CC(O)=C(O)C=C1	93	134.4344	179.01791:255 179.02736:255 179.02925:255 179.03113:1783 179.03302:4343 179.03491:11005 179.0368:10287 179.03868:8713 179.04057:3599 179.04247:3586 179.04436:1293 179.04623:1796 179.04813:516 179.05002:1019 179.05191:771 179.05379:523 179.05568:509 179.05757:255 179.05945:509 179.06134:255 179.067:255 179.60553:255 179.85901:255 179.96877:255 180.01231:255 180.03123:255 180.03313:255 180.03503:25…	109.0276:126 134.02919:126 134.03735:126 134.039:513 134.04227:126 134.0488:126 135.04059:126 135.04222:252 135.04387:257 135.0455:648 135.04715:257 135.04878:257 135.05206:126 135.0537:130 135.39662:126 179.02121:126
Caffeoyl quinic acid (isomer of 831, 833, 834)	5.8679	353.0906	1457847.125	8794109	[M-H]-	353.08621	C16H18O9	Quinic acid and derivatives	CWVRJTMFETXNAD-UHFFFAOYNA-N	O=C(OC1CC(O)(C(=O)O)CC(O)C1(O))C=CC=2C=CC(O)=C(O)C=2	80.9	3268.286	352.62143:255 352.63467:255 352.64529:255 352.65057:255 352.76718:255 352.78839:509 352.82812:255 352.86258:255 352.87054:255 352.8732:255 352.87585:255 352.88113:255 352.88379:255 352.89175:255 352.905:509 352.91296:255 352.91824:255 352.92621:255 352.93414:255 352.94211:255 352.94476:1062 352.94742:255 352.9527:862 352.95535:509 352.95801:509 352.96332:509 352.96863:509 352.97922:255 352.98187:…	53.35331:126 55.33888:126 57.03527:126 57.44305:126 59.02471:126 62.36497:126 65.68047:126 65.77084:126 66.15358:126 66.381:126 66.43159:126 66.46149:126 66.95818:126 66.99976:126 67.03903:126 67.24714:126 67.32584:126 67.76185:126 71.01254:126 71.01492:126 71.02087:126 73.02773:126 73.03376:126 73.99916:126 74.00159:126 80.13926:126 81.17834:126 83.05142:126 83.05528:259 83.05657:126 85.02391:12…
calceolarioside A	6.8342	477.1454	179788.4375	1090065.25	[M-H]-	477.1402	C23H26O11		UHIGZYLCYRQESL-VJWFJHQPSA-N	O=C(OC1C(O)C(O)C(OCCC2=CC=C(O)C(O)=C2)OC1CO)C=CC3=CC=C(O)C(O)=C3	89.3	248.924	476.67706:157 476.88657:157 476.90506:329 476.94202:332 477.02216:157 477.06528:325 477.08069:324 477.09302:327 477.0961:329 477.11459:339 477.11768:518 477.12076:339 477.12384:1194 477.12692:3704 477.13:2357 477.13309:8160 477.13617:17220 477.13925:29053 477.14233:35677 477.14542:40666 477.1485:30998 477.15158:19634 477.15466:14099 477.15775:8718 477.16083:6688 477.16391:3924 477.16699:2870 477.…	58.00962:126 85.02717:126 85.42836:126 99.65055:126 123.04229:256 123.04385:126 129.02145:126 129.02786:126 129.46899:126 132.02289:126 133.0267:129 133.02834:382 133.02995:129 133.03159:256 133.03322:126 133.03647:256 133.0381:129 134.03595:259 134.03922:126 135.03917:129 135.0408:256 135.04245:126 135.04572:378 135.04736:252 139.75085:268 148.74989:265 149.90164:126 150.57785:126 150.94167:126 …
Choline	1.233533	104.1077	109544.625	323927.9688	[M]+	104.10645	C5H14NO	Cholines	OEYIOHPDSNJKLS-UHFFFAOYSA-N	C[N+](C)(C)CCO	86.1	1010.44	103.61166:36 103.61453:36 103.76969:36 103.77113:72 103.77256:253 103.774:434 103.77544:760 103.77687:398 103.77831:651 103.77975:289 103.78119:253 103.78262:145 103.78406:36 103.7855:72 103.78693:36 103.78837:72 103.78981:72 103.79124:145 103.79269:36 103.79412:72 103.79556:72 103.79987:36 103.80131:72 103.80274:36 103.80994:36 103.82431:36 103.82574:36 103.83006:72 103.85162:36 103.87463:36 103…	56.03633:126 57.04932:126 57.05677:261 57.8759:268 58.05203:142 58.05418:277 58.05526:285 58.05633:707 58.0574:429 58.05848:983 58.05956:142 58.06063:842 58.0617:420 58.06278:574 58.06385:143 58.06493:142 58.066:142 58.06815:143 58.06923:142 58.07138:135 58.07568:135 58.08105:313 58.08213:135 58.12621:291 58.43097:143 58.98328:126 59.05806:171 59.0624:629 59.06348:324 59.06456:450 59.06782:156 59…
cis-Aconitate	2.09275	173.0088	3171.3125	21176.98047	[M-H]-	173.00916	C6H6O6	Tricarboxylic acids and derivatives	GTZCVFVGUGFEME-IWQZZHSRSA-N	OC(=O)C\C(=C\C(O)=O)C(O)=O	80.5	18.70529	172.7009:46 173.00513:231 173.00697:462 173.00883:693 173.01068:693 173.01254:601 173.0144:185 173.01625:508 173.01811:139 173.01997:185 173.02182:46 173.02368:231 173.02554:92 173.02925:46 173.03296:46 173.03482:46 173.04596:139 173.04967:185 173.07751:46 173.12392:46 173.1499:46 174.02177:46 174.04039:46 174.87531:46 174.93875:46 174.95555:46 174.98915:46 174.99287:46 175.00967:46 175.02275:46 …	85.02826:259 85.02956:129 85.03086:126 89.77657:129 101.00423:126 129.0164:126 172.99203:126 173.01245:126
CITRATE	1.936083	191.021	338741.8125	1079545.25	[M-H]-	191.01973	C6H8O7	Tricarboxylic acids and derivatives	KRKNYBCHXYNGOX-UHFFFAOYSA-N	OC(=O)CC(O)(CC(O)=O)C(O)=O	88.7	2009.407	190.63123:154 190.67993:362 190.69551:154 190.72279:154 190.73643:154 190.78711:154 190.9216:327 190.9333:358 190.9489:340 190.96645:154 190.9684:154 190.97424:321 190.99179:345 191.00154:509 191.00349:204 191.00545:360 191.0074:186 191.00935:539 191.01129:1114 191.01324:2047 191.0152:7760 191.01715:29864 191.0191:66102 191.02104:95351 191.02299:93868 191.02495:55914 191.0269:31484 191.02885:1870…	50.44162:258 56.85764:264 57.03119:134 57.03225:132 57.03332:531 57.03438:534 57.03545:675 57.03651:544 57.03758:130 57.03864:266 57.03971:134 57.04078:138 57.04184:130 57.04504:276 57.0461:138 57.0493:130 57.07062:138 58.03504:126 59.01514:268 59.01731:126 59.02706:126 59.02814:132 59.8407:269 61.98911:267 65.40994:261 67.01728:562 67.01844:830 67.01959:846 67.02075:287 67.0219:987 67.02306:143 …
Corosolic acid	18.99897	471.3514	10905.125	40890.20313	[M-H]-	471.34799	C30H48O4	Triterpenoids	HFGSQOYIOKBQOW-UHFFFAOYNA-N	CC1CCC2(CCC3(C)C(=CCC4C5(C)CC(O)C(O)C(C)(C)C5CCC34C)C2C1C)C(O)=O	80	40.50947	470.96555:43 471.10947:43 471.18298:86 471.18604:129 471.20441:43 471.20746:86 471.21359:43 471.21973:86 471.22278:43 471.22586:43 471.22891:86 471.23196:86 471.24115:86 471.28711:43 471.29324:43 471.2963:43 471.30856:43 471.31467:132 471.3208:129 471.32385:86 471.32693:43 471.32999:129 471.33307:86 471.33612:263 471.33917:692 471.34225:1134 471.34531:2180 471.34836:2566 471.35144:2883 471.35449:…	61.98746:126 61.99302:126 87.0073:126 293.03677:126 313.23206:126 328.10025:126 336.23389:126 391.20465:126 425.18015:126 425.24997:126 453.26547:126 471.08542:126 471.16199:126 471.26917:258 471.28143:126 471.28448:257 471.29367:384 471.31512:257 471.32431:258 471.33044:252 471.33655:257 471.34268:132 471.34882:263 471.35187:389 471.35495:126 471.358:126 471.36108:132 471.36414:126 471.36719:258
Coumarin	6.274317	147.0417	12527	52327.33594	[M+H]+	147.04405	C9H6O2	Coumarins and derivatives	ZYGHJZDHTFUPRJ-UHFFFAOYSA-N	O=C1OC2=CC=CC=C2C=C1	80.3	50.69198	147.03654:255 147.03825:255 147.03996:2038 147.04167:4331 147.0434:3057 147.0451:2038 147.04681:2548 147.04852:1019 147.05023:764 147.05194:255 147.05365:764 147.05536:510 147.05708:510 147.05879:510 147.0605:255 147.06221:510 147.06905:510 147.08446:255 147.15462:255 147.63934:255 148.04248:510 148.04419:255 148.04935:1274 148.05278:255 148.17468:255 148.59401:255 148.59746:255 149.0191:255 149.…	147.00526:125 147.01039:250 147.01894:125
Coumarin + 1O + 1MeO, O-Hex-Hex	5.071283	515.1415	10807.25	58484.02734	[M-H]-	515.14319	C22H28O14	Coumarin and derivatives	QJGJAMWLRCWSIH-UHFFFAOYSA-N	COC1=CC2=C(OC(=O)C=C2)C=C1OC1OC(CO)C(O)C(O)C1OC1OC(CO)C(O)C(O)C1O	80.6	17.97222	515.05499:139 515.06781:418 515.07098:279 515.07739:139 515.0838:139 515.08704:557 515.09021:139 515.09979:139 515.1062:139 515.10944:139 515.11584:139 515.11902:139 515.12225:139 515.12543:279 515.13507:1532 515.13824:1532 515.14148:2508 515.14465:1532 515.14783:2090 515.15106:2090 515.15424:697 515.15747:1114 515.16064:418 515.16388:139 515.17029:697 515.17346:279 515.17987:139 515.20551:139 51…	62.92264:126 67.02098:126 67.05448:126 115.2789:126 127.0559:126 139.00272:126 139.00771:126 153.0567:126 154.02354:126 155.04085:126 161.01978:126 161.02515:126 173.04033:126 177.0313:126 178.02768:126 179.03252:126 179.0363:126 179.03819:256 179.04196:256 181.02411:126 183.00189:126 190.44371:126 191.04781:126 191.04976:126 191.0517:126 191.05365:382 191.05756:511 191.05951:259 191.06145:126 19…
Coumaroyl quinic acid (isomer of 758, 760)	6.336884	337.0952	295181.1875	1318400.25	[M-H]-	337.09201	C16H18O8	Quinic acid and derivatives	BMRSEYFENKXDIS-UHFFFAOYNA-N	O=C(OC1CC(O)(C(=O)O)CC(O)C1(O))C=CC2=CC=C(O)C=C2	86.9	780.4913	336.74292:89 336.76364:200 336.7662:89 336.91382:89 336.91901:89 336.95526:89 336.96823:89 336.99411:363 337.00189:212 337.00708:89 337.00967:300 337.01483:89 337.0278:177 337.03815:89 337.04852:191 337.05112:89 337.05627:197 337.06146:272 337.06406:187 337.06665:223 337.06924:742 337.07184:316 337.07443:1152 337.077:635 337.07959:1063 337.08218:2781 337.08478:6096 337.08737:18563 337.08997:39924…	56.23487:126 60.99448:256 66.63669:126 83.05169:126 83.21893:126 85.02808:126 93.03264:126 93.034:126 93.03809:126 119.04473:378 119.04935:259 119.05089:252 119.05859:126 119.06321:129 126.65679:126 126.65997:126 127.035:126 127.03818:126 127.03976:126 127.04613:126 127.05408:126 128.01172:126 129.013:126 129.01941:126 129.03224:126 129.03705:129 130.0359:126 134.03387:256 135.03217:126 137.02168…
D-(-)-Quinic acid	1.43145	191.0581	98981.9375	275204.5938	[M-H]-	191.05611	C7H12O6	Quinic acids and derivatives	AAWZDTNXLSGCEK-WYWMIBKRSA-N	O[C@@H]1C[C@@](O)(C[C@@H](O)[C@H]1O)C(O)=O	89.4	648.988	191.01088:255 191.01672:255 191.01868:1274 191.02063:3328 191.02258:1783 191.02452:1019 191.02647:1528 191.02843:255 191.03038:526 191.03233:1288 191.03622:521 191.03818:798 191.04013:509 191.04208:255 191.04404:815 191.04793:255 191.04988:1031 191.05183:4741 191.05379:14003 191.05573:33462 191.05768:29447 191.05963:21824 191.06158:14898 191.06354:9513 191.06549:3708 191.06743:1874 191.06938:2619…	58.00694:125 59.01173:125 59.01281:250 60.6081:125 65.0508:125 67.01826:125 67.01942:125 67.76188:258 69.03379:125 69.03497:125 69.03965:125 70.32818:125 71.01139:125 71.01376:125 71.01495:256 81.03226:125 83.05147:253 84.01736:125 85.02656:128 85.02785:514 85.02916:128 85.03046:255 85.03176:131 86.30898:128 87.01038:131 87.01301:125 93.02969:129 93.03104:255 93.03377:255 93.03513:255 93.03649:12…
D-(+)-Malic acid	1.4521	133.0146	63627.6875	203505.6094	[M-H]-	133.01425	C4H6O5	Beta hydroxy acids and derivatives	BJEPYKJPYRNKOW-UWTATZPHSA-N	O[C@H](CC(O)=O)C(O)=O	84.6	555.6202	132.73813:418 132.78853:206 133.00487:206 133.00648:213 133.00812:421 133.00975:839 133.01137:3321 133.013:10488 133.01462:17452 133.01625:16217 133.01788:11374 133.0195:4598 133.02113:5044 133.02277:2303 133.02438:2090 133.02602:640 133.02765:627 133.02927:1251 133.0309:830 133.03253:624 133.03415:823 133.03578:412 133.04718:215 133.0488:206 133.05043:1235 133.05206:412 133.05368:206 133.05531:2…	57.03647:261 70.79053:265 71.00795:134 71.01032:130 71.01151:139 71.0127:264 71.01389:403 71.01508:1224 71.01627:948 71.01746:545 71.01984:135 71.02222:278 71.02341:135 71.68369:135 72.38904:126 72.81583:261 72.8905:139 72.98811:134 72.98931:134 72.99052:134 72.99172:130 72.99413:130 72.99534:130 73.00016:257 73.00257:134 73.00981:126 76.46277:126 78.95902:126 87.04211:391 87.04474:257 89.01855:2…
Daidzein-8-C-glucoside	4.734717	417.1376	7210.3125	43168.46094	[M+H]+	417.11801	C21H20O9	Isoflavonoid C-glycosides	HKEAFJYKMMKDOR-VPRICQMDSA-N	OC[C@H]1O[C@H]([C@H](O)[C@@H](O)[C@@H]1O)C1=C(O)C=CC2=C1OC=C(C2=O)C1=CC=C(O)C=C1	83.3	15.52705	416.82355:89 416.82645:89 417.03384:89 417.11166:89 417.11453:89 417.12317:267 417.12607:267 417.12894:623 417.13184:890 417.1347:1424 417.13757:1602 417.14047:1424 417.14334:1246 417.14624:712 417.14911:534 417.15198:712 417.15488:356 417.15775:356 417.16351:356 417.16641:267 417.17215:267 417.17505:178 417.18082:89 417.18369:89 417.23843:89 417.26437:89 417.30762:89 417.33643:89 417.6593:89 417…	417.03015:129 417.03302:126 417.03592:256 417.03879:381 417.05319:258 417.06183:129 417.07336:128
Daphnetin	6.12565	179.0345	179133.3125	1010624.313	[M+H]+	179.03389	C9H6O4	7,8-dihydroxycoumarins	ATEFPOUAMCWAQS-UHFFFAOYSA-N	OC1=C(O)C2=C(C=CC(=O)O2)C=C1	89.7	509.85	178.6515:448 179.02129:239 179.02318:448 179.02507:1171 179.02695:4620 179.02884:10918 179.03073:25586 179.03262:33979 179.0345:37107 179.03639:25872 179.03828:13732 179.04016:12799 179.04205:8818 179.04395:3685 179.04584:5840 179.04771:3236 179.04961:3484 179.0515:2982 179.05339:2302 179.05527:2098 179.05716:916 179.05905:895 179.06093:656 179.06282:465 179.06471:219 179.0666:724 179.06848:219 1…	77.02248:126 77.02867:126 105.00789:126 105.01223:126 109.00306:126 123.00966:130 123.01279:386 123.01435:134 123.01591:391 123.01748:651 123.01904:134 123.02061:655 123.02217:126 123.28047:126 123.39484:268 123.42304:260 125.72646:126 132.99051:272 132.99213:134 132.99376:138 132.99538:678 132.99701:260 132.99864:674 133.00026:674 133.00189:260 133.00352:402 133.00514:268 133.01003:260 133.05721…
Daphnetin	5.305433	177.0207	34289.9375	348359.75	[M-H]-	177.01933	C9H6O4	7,8-dihydroxycoumarins	ATEFPOUAMCWAQS-UHFFFAOYSA-N	OC1=C(O)C2=C(C=CC(=O)O2)C=C1	87.1	132.1871	176.90405:117 176.99226:117 177.0054:121 177.01103:117 177.01291:120 177.01479:838 177.01666:2879 177.01854:5994 177.02042:7934 177.02229:7954 177.02417:4200 177.02605:3721 177.02792:1791 177.0298:362 177.03168:592 177.03355:1322 177.03543:601 177.03732:484 177.0392:604 177.05046:117 177.05609:121 177.05797:121 177.07674:237 177.07861:117 177.08051:233 177.21384:117 177.23637:117 177.39984:117 17…	85.53508:126 89.03874:126 133.02478:129 133.02641:129 133.02966:138 133.03455:126 133.0378:258 133.03943:129 136.84517:126 149.02505:259 177.01057:138 177.01245:269 177.01433:275 177.0162:930 177.01808:129 177.01996:258 177.02184:263 177.02934:138 177.8187:138
Deoxycholic acid	24.1069	391.2845	7028.8125	31041.46875	[M-H]-	391.28537	C24H40O4	Dihydroxy bile acids, alcohols and derivatives	KXGVEGMKQFWNSR-LLQZFEROSA-N	C[C@H](CCC(O)=O)[C@H]1CC[C@H]2[C@@H]3CC[C@@H]4C[C@H](O)CC[C@]4(C)[C@H]3C[C@H](O)[C@]12C	82.3	45.80518	390.93842:51 391.05841:25 391.06677:25 391.08072:25 391.10306:25 391.11978:25 391.13373:25 391.13654:25 391.15048:25 391.15326:25 391.18396:25 391.18677:25 391.19794:25 391.2063:25 391.23141:25 391.237:51 391.24258:25 391.24817:51 391.25375:128 391.25931:25 391.2677:127 391.27048:102 391.27328:279 391.27606:431 391.27887:992 391.28165:1270 391.28445:1755 391.28723:1252 391.29001:1019 391.29282:76…	228.26195:126 228.26407:126 228.26834:126 228.27687:260 249.15178:256 286.25818:258 299.0527:126 323.30307:126 341.24597:126 345.26382:264 345.29004:126 347.21716:261 390.02246:256 390.03638:257 390.97601:261 391.25226:129 391.26343:135 391.26901:406 391.27182:138 391.2746:663 391.2774:265 391.28018:1203 391.28296:805 391.28577:1217 391.28854:269 391.29135:396 391.29413:259 391.29694:676 391.2997…
Dipteryxin	11.8013	313.0879	15917.0625	85745.55469	[M-H]-	313.07199	C17H14O6		BSXFDHHTXOAUGB-UHFFFAOYSA-N	O=C1C(=COC2=C(O)C(O)=C(OC)C=C12)C=3C=CC(OC)=CC3	82.6	20.09339	312.64114:30 313.06042:63 313.06293:33 313.0654:33 313.0704:94 313.07291:33 313.07541:61 313.07788:481 313.08038:1185 313.08289:2661 313.08539:3844 313.08789:3544 313.09036:2656 313.09286:1924 313.09537:928 313.09787:476 313.10037:418 313.10284:324 313.10535:418 313.10785:319 313.11035:95 313.11285:228 313.11536:63 313.11783:62 313.12033:30 313.12534:61 313.12784:66 313.16528:30 313.16779:30 313.…	313.08768:126
DL-3-(4-Hydroxyphenyl)lactic acid	5.62575	181.0517	20838.0625	157369.3438	[M-H]-	181.05063	C9H10O4	Phenylpropanoic acids	JVGVDSSUAVXRDY-UHFFFAOYNA-N	OC(CC1=CC=C(O)C=C1)C(O)=O	91	127.5022	180.64154:255 180.81035:255 180.90523:255 180.90712:255 181.04759:1019 181.04948:3311 181.05139:5349 181.05328:4075 181.05519:3311 181.05708:1528 181.05898:1528 181.06088:1019 181.06277:509 181.06468:509 181.06848:1019 181.07417:255 181.09315:255 181.28308:255 181.32298:255 181.32487:255 181.35338:255 181.67274:255 181.67654:255 181.77927:255 182.05141:255 182.0533:1274 182.05521:764 182.05711:25…	77.03794:126 107.0508:126 134.03258:129 134.03586:126 134.03749:773 134.03912:126 134.04076:129 135.03908:262 135.04071:393 135.04234:132 135.04399:129 135.04562:126 135.04727:519 135.05383:132 135.06366:126 162.0295:126 162.51837:132 162.89993:258 162.98999:258 163.03322:261 163.03502:395 163.03682:263 163.03862:394 163.04042:263 163.04222:130 163.04584:132 163.05484:130 163.28554:132 170.1866:1…
Eleutheroside E	6.094234	787.2802	21695.375	114961.7891	[M+FA-H]-	787.2666	C34H46O18	Lignan glycosides	FFDULTAFAQRACT-UHFFFAOYNA-N	COC1=CC(=CC(OC)=C1OC1OC(CO)C(O)C(O)C1O)C1OCC2C1COC2C1=CC(OC)=C(OC2OC(CO)C(O)C(O)C2O)C(OC)=C1	80.8	49.21668	786.78143:238 786.80914:238 787.17725:238 787.18518:238 787.19312:238 787.20496:476 787.22083:238 787.23267:238 787.24457:238 787.24854:476 787.2525:238 787.25647:3093 787.26044:4996 787.26434:4758 787.26831:6661 787.27228:5948 787.27625:5472 787.28021:7851 787.28418:3569 787.28815:3093 787.29205:2379 787.29602:476 787.29999:1190 787.30396:952 787.30792:476 787.31189:238 787.32373:714 787.35144:2…	161.02336:126 166.03014:126 181.05067:126 191.05949:126 193.05592:126 198.05566:126 202.071:126 205.07861:126 207.03311:126 247.06598:126 257.31656:126 257.31882:126 272.1221:126 277.98853:126 289.09518:126 341.08041:126 343.1055:126 369.09042:126 369.11481:126 371.08002:126 372.09454:258 385.09616:291 387.12006:126 401.11658:277 414.81546:257 415.79309:126 415.8046:126 415.8075:282 417.13202:126…
Emodin	18.26383	269.0471	391159.4375	1646729.875	[M-H]-	269.04553	C15H10O5	Hydroxyanthraquinones	RHMXXJGYXNZAPX-UHFFFAOYSA-N	CC1=CC2=C(C(O)=C1)C(=O)C1=C(C=C(O)C=C1O)C2=O	89.4	1675.023	268.84348:110 268.8504:236 268.90823:110 268.94064:259 268.94296:110 268.96146:276 268.96841:279 269.02164:146 269.02396:247 269.02628:122 269.02856:586 269.03088:1123 269.0332:995 269.03552:2287 269.03784:6755 269.04016:16657 269.04245:43762 269.04477:80974 269.04709:92660 269.04941:79643 269.05173:49012 269.05405:23291 269.05634:13183 269.05865:9671 269.06097:6984 269.06329:5642 269.06561:4114 …	57.63617:126 79.45293:126 80.54961:126 91.02166:126 91.67976:126 92.882:126 93.27949:126 93.50993:126 94.04281:126 94.15093:126 94.32214:126 94.55524:126 94.61974:126 94.94942:126 95.11861:126 95.32375:126 95.37198:126 103.39072:126 105.03562:126 105.03706:252 105.03996:126 105.65108:126 106.28727:126 126.54929:126 127.04977:126 139.05621:126 142.58907:126 143.04433:126 143.0477:252 145.25673:126…
Esculin	1.447033	341.0846	65828.8125	484409.1563	[M+H]+	341.0867	C15H16O9	Coumarin glycosides	XHCADAYNFIFUHF-TVKJYDDYSA-N	OC[C@H]1O[C@@H](OC2=C(O)C=C3OC(=O)C=CC3=C2)[C@H](O)[C@@H](O)[C@@H]1O	80.4	54.51929	341.00119:118 341.01163:236 341.01422:236 341.02985:118 341.04547:236 341.05331:236 341.05591:1072 341.0585:364 341.06113:372 341.06372:856 341.06635:493 341.06894:746 341.07153:878 341.07416:1716 341.07675:2135 341.07935:4726 341.08197:8749 341.08456:12469 341.08719:11952 341.08978:10592 341.09238:6343 341.095:3212 341.0976:2998 341.10019:2360 341.10281:1614 341.10541:2385 341.10803:1872 341.110…	57.03134:42 57.66695:42 73.04356:42 81.02418:42 85.01347:42 85.01737:42 85.02387:42 85.02517:42 91.02096:42 97.07501:42 99.02916:42 109.00508:42 123.01176:84 123.01489:42 123.01646:126 123.02116:84 123.02741:42 123.02898:88 132.99429:84 132.99593:42 132.99756:168 132.99918:210 133.00081:126 133.00243:168 133.00406:84 133.00569:168 133.01057:84 133.01219:42 133.01382:42 133.01544:84 133.03822:42 1…
Ethylbeta-carboline	8.77935	197.1196	3010.5625	16894.08008	[M+H]+	197.10733	C13H12N2	Harmala alkaloids	YTQRHYCHEIXUIU-UHFFFAOYSA-N	CCC1=NC=CC2=C1NC1=CC=CC=C21	85.1	18.96198	196.84836:255 197.09785:255 197.11369:764 197.11568:510 197.11766:255 197.11964:1019 197.1236:764 197.13153:510 197.13747:255 197.80162:255 198.11525:255 198.11725:255 198.11923:255 198.14107:255 198.44106:255 198.44504:255 198.88252:255 199.08153:510 199.08551:510 199.09148:255 199.09546:255 199.09944:510 199.10342:510 199.13329:255 199.16713:255 199.17509:255 199.81078:255 199.81276:255 200.084…	197.07042:126
FA 18:1+1O	20.3979	297.2447	50615.8125	238070	[M-H]-	297.24219	C18H34O3	Oxidized fatty acids	WBHHMMIMDMUBKC-UHFFFAOYNA-N	O=C(O)CCCCCCCC=CCC(O)CCCCCC	86.6	129.1362	296.80695:35 296.88474:71 296.98685:35 296.99414:35 296.99902:35 297.04764:35 297.08899:70 297.11816:35 297.12061:35 297.14737:35 297.14981:35 297.15222:35 297.15466:35 297.1571:104 297.15952:35 297.18143:35 297.20575:77 297.21548:79 297.2179:39 297.22034:39 297.22278:126 297.22519:76 297.22763:162 297.23007:164 297.23251:372 297.23492:748 297.23737:2169 297.23981:5792 297.24222:9848 297.24466:12…	113.09616:126 127.11043:126 127.11361:126 127.52277:126 169.12106:257 169.12474:378 169.1284:126 183.1418:126 197.10426:126 197.15179:126 213.61629:126 213.62042:126 213.62248:126 235.17506:258 238.0508:258 261.22943:126 279.21619:135 279.22327:263 279.22797:261 279.23035:521 279.2327:132 279.23505:267 279.2374:132 279.23978:132 279.24213:435 279.24448:399 279.24921:260 279.25156:135 279.25629:13…
FA 18:1+2O	17.5752	313.2421	26612.875	98942.75781	[M-H]-	313.23749	C18H34O4	Oxidized fatty acids	CQSLTKIXAJTQGA-UHFFFAOYNA-N	O=C(O)CCCCCCCC=CCC(O)C(O)CCCCC	80.5	76.13934	312.96991:97 312.97491:97 313.02734:97 313.05978:97 313.06479:193 313.11472:97 313.15717:196 313.17963:97 313.18213:97 313.19211:97 313.19461:97 313.20459:196 313.20709:198 313.2121:196 313.21707:196 313.22458:298 313.22708:298 313.22958:597 313.23206:1285 313.23456:3773 313.23706:5480 313.23956:6169 313.24207:6174 313.24454:3588 313.24704:2600 313.24954:1704 313.25204:902 313.25455:890 313.25705…	97.07185:126 99.09241:126 129.0891:257 129.0907:126 129.09711:126 173.96651:256 183.13046:126 183.13428:257 183.13618:260 183.13809:256 183.14001:508 183.14192:126 183.14383:130 183.14955:130 183.1591:130 195.14227:130 200.46234:126 200.46634:126 200.83008:126 213.93414:126 225.22346:129 251.15099:126 267.10257:126 267.20175:126 277.20187:256 277.20422:126 277.22067:383 277.22537:126 277.23477:25…
FA 18:1+3O	15.65695	329.236	648031.8125	3460603.25	[M-H]-	329.2312	C18H34O5	Oxidized fatty acids	MDIUMSLCYIJBQC-UHFFFAOYNA-N	O=C(O)CCCCCCCC(O)C=CC(O)C(O)CCCCC	82.7	939.2144	328.75998:175 328.78812:175 328.86234:175 328.89304:175 328.90582:175 328.91348:175 328.957:175 328.9877:175 329.01331:175 329.0773:541 329.10034:350 329.11313:175 329.11826:175 329.15152:175 329.15408:350 329.15921:350 329.16177:175 329.16431:700 329.16687:350 329.16943:175 329.172:394 329.17712:175 329.17969:175 329.18225:175 329.18481:735 329.18735:525 329.18991:175 329.19247:575 329.1976:525 …	57.03923:126 59.28377:126 60.11667:126 63.68978:126 74.48145:126 83.61521:126 97.06495:126 99.07701:126 99.08263:126 101.08843:126 108.32063:126 108.32357:256 109.06496:126 112.96725:126 114.68786:126 114.93278:126 115.23248:126 115.97127:126 116.6088:126 117.44218:126 125.09041:126 125.09198:378 125.10461:126 126.99762:126 127.07554:126 127.10577:126 127.10895:126 127.11372:256 127.12486:126 129…
FA 18:2+2O	16.58475	311.2224	9758.875	32275.16602	[M-H]-	311.22159	C18H32O4	Oxidized fatty acids	JGUNZIWGNMQSBM-UHFFFAOYNA-N	O=C(O)CCCCCCCC(OO)C=CC=CCCCCC	80.9	14.46172	310.92877:87 311.18011:175 311.18262:87 311.18509:87 311.19754:87 311.20004:87 311.20251:87 311.20749:87 311.21246:87 311.21497:175 311.21747:349 311.21994:1310 311.22244:3057 311.22491:2970 311.22742:1660 311.22989:961 311.23239:961 311.23486:524 311.23737:262 311.24234:524 311.24484:349 311.24731:262 311.24982:87 311.25479:87 311.58347:87 311.85999:87 312.2164:87 312.2189:87 312.22141:349 312.2…	171.10876:126 182.68973:126 182.69162:256 199.15202:126 221.13426:126 225.0054:126 225.14299:126 225.15146:126 264.11084:126 265.14832:126 293.20078:256 293.2056:129 293.21045:139 293.21286:139 293.22736:129 293.23459:126 309.61136:126 309.67841:259 310.85397:256 311.19983:133 311.20731:398 311.20981:278 311.21228:139 311.21478:827 311.21725:411 311.21976:395 311.22473:411 311.22971:139 311.23969…
FA 18:2+3O	15.3153	327.2191	73863.0625	451683.3125	[M-H]-	327.21631	C18H32O5	Oxidized fatty acids	MKYUCBXUUSZMQB-UHFFFAOYNA-N	O=C(O)CCCCCCCC(O)C=CC(O)C(O)CC=CCC	80.3	141.8017	327.02258:74 327.05322:74 327.05832:74 327.06342:74 327.06854:74 327.07108:74 327.07617:74 327.08893:310 327.10681:150 327.11447:152 327.17825:153 327.18338:74 327.18591:151 327.19614:81 327.19867:315 327.2038:694 327.20633:710 327.20889:1233 327.21146:4176 327.21399:9296 327.21655:16338 327.21909:20950 327.22165:18096 327.22421:10986 327.22675:6257 327.22931:4019 327.23187:2699 327.23441:1736 32…	83.04709:126 85.02993:126 95.04453:126 97.03147:126 97.06483:126 112.0527:126 119.09771:126 136.65924:126 137.06035:126 141.08698:126 146.29266:126 155.10808:126 155.11336:126 165.02315:257 167.14516:256 167.1488:126 170.54608:126 171.08824:129 171.09932:129 171.10117:257 171.10301:394 171.10486:648 171.1067:126 171.10854:126 171.11038:387 171.11407:130 171.11777:126 171.12515:126 172.11775:257 1…
FA 18:2+O	21.67583	293.2131	6944	30184.16992	[M-H]-	293.21231	C18H30O3	Oxidized fatty acids	HKSDVVJONLXYKL-UHFFFAOYNA-N	O=C(O)CCCCCCCC=CCC=CCC1OC1(CC)	86.2	27.9524	293.03192:35 293.03433:35 293.19376:69 293.19861:35 293.20102:140 293.20343:69 293.20584:175 293.20825:427 293.21069:1243 293.2131:2069 293.21552:1492 293.21793:1056 293.22034:679 293.22275:245 293.22519:142 293.2276:107 293.23001:71 293.23242:69 293.23483:176 293.23724:106 293.23969:36 293.31216:35 293.87549:35 293.88031:35 293.91418:35 293.93594:35 293.94806:69 294.11499:69 294.15372:35 294.192…	165.16846:126 247.16899:126 249.22069:126 293.189:126 293.19867:126 293.20831:129 293.21075:385 293.21317:126 293.21799:126 293.24216:126 293.25906:126 294.61371:126
FA 18:3+1O	18.90997	293.2154	540192.625	2403775.75	[M-H]-	293.21161	C18H30O3	Oxidized fatty acids	RIGGEAZDTKMXSI-UHFFFAOYNA-N	O=C(O)CCCCCCCC(O)C=CC=CCC=CCC	82.3	1993.384	292.80478:151 292.80719:151 292.97623:151 292.97864:151 293.01486:151 293.02454:317 293.04144:151 293.05591:151 293.08008:151 293.10422:323 293.12357:151 293.14529:151 293.15738:384 293.17188:322 293.17911:151 293.18155:358 293.18396:386 293.18878:689 293.19119:368 293.1936:1532 293.19604:621 293.19846:1203 293.20087:3281 293.20328:6323 293.20569:15122 293.2081:42067 293.21054:84005 293.21295:119…	57.04356:126 58.00454:126 59.01147:126 59.01255:126 59.01364:126 59.0158:126 59.02122:126 60.30286:126 60.81453:126 63.48396:126 71.01704:126 77.03835:126 81.0713:126 95.43853:126 95.43991:126 96.79137:126 102.39072:126 103.17603:126 106.24113:126 108.7205:126 109.06356:258 109.06651:126 109.06799:267 109.0783:126 111.09459:126 115.07508:259 118.86552:126 120.81479:265 121.09411:405 121.09566:133…
FA 18:4+1O	19.53827	291.1991	75193.75	292927.0938	[M-H]-	291.19449	C18H28O3	Oxidized fatty acids	IYEHRWJNUWAXAD-UHFFFAOYNA-N	O=C(O)CCCCCCCC1C(=O)C=CC1(CC=CCC)	87.1	454.1226	291.11725:235 291.17264:235 291.17505:121 291.17743:231 291.17984:361 291.18707:952 291.18948:1935 291.19189:4956 291.19431:11651 291.19672:17348 291.19913:18643 291.20151:13407 291.20392:8793 291.20633:6079 291.20874:3659 291.21115:2100 291.21356:1447 291.21597:1591 291.21838:1224 291.22079:1110 291.22321:608 291.22559:365 291.228:122 291.23041:240 291.23282:121 291.23523:114 291.26172:114 291.2…	64.60517:126 121.10032:126 121.10187:389 161.0975:126 170.73987:256 171.09589:260 175.83636:126 179.09561:258 185.10446:136 185.10831:266 185.11023:809 185.11214:405 185.11406:792 185.11598:266 185.11983:271 185.12366:132 185.1275:136 185.13518:132 185.1371:129 185.55586:136 185.64044:134 186.83618:126 189.11694:126 189.46831:126 190.48541:126 197.11244:126 197.11443:126 197.12631:126 199.12823:1…
FA 9:2+1O	15.84578	169.0885	79699.4375	263931.9375	[M-H]-	169.08591	C9H14O3	Oxidized fatty acids	QHYBPAALYZNWPK-UHFFFAOYSA-N	O=C(O)C=CC(=O)CCCCC	83.6	356.1224	168.58981:39 168.73824:86 168.7639:39 168.96193:39 169.0041:39 169.01695:126 169.02429:83 169.06465:84 169.06648:81 169.07014:97 169.07199:94 169.07382:47 169.07565:321 169.07748:89 169.07933:237 169.08116:745 169.08299:3366 169.08482:10460 169.08667:20501 169.0885:26601 169.09033:20338 169.09216:10838 169.09401:6178 169.09584:3163 169.09767:2327 169.0995:2019 169.10135:1117 169.10318:1522 169.10…	125.0903:254 125.09188:127 125.10293:127 169.08623:127 169.08806:254
Ferulic acid	7.640983	193.0513	105022.1875	563847.9375	[M-H]-	193.05063	C10H10O4	Hydroxycinnamic acids	KSEBMYQBYZTDHS-UHFFFAOYSA-N	O=C(O)C=CC1=CC=C(O)C(OC)=C1	87.7	691.7238	192.61826:180 192.7534:180 192.89839:180 193.04147:193 193.04344:737 193.04539:749 193.04736:4895 193.04932:18227 193.05128:23567 193.05324:23479 193.05521:15766 193.05716:8106 193.05913:5087 193.06108:2448 193.06303:2425 193.065:2244 193.06696:1301 193.06892:2986 193.07088:934 193.07285:1127 193.0748:379 193.07872:368 193.08853:180 193.09833:180 193.10814:187 193.11794:193 193.37489:180 193.4160…	75.02435:126 88.82109:126 88.82508:126 88.85966:126 93.03607:126 95.01028:126 105.03597:126 106.04047:126 108.01836:256 111.80505:260 115.01601:258 121.0335:126 132.59943:126 133.02219:397 133.02382:126 133.02545:393 133.02707:400 133.0287:519 133.03033:134 133.03195:132 133.03358:134 133.03683:261 133.04172:356 133.04335:129 133.04497:170 133.05148:172 133.60704:529 133.60867:134 133.6152:261 13…
Feruloyl quinic acid (isomer of 887, 888)	5.826066	367.1063	183411.5	1097394.375	[M-H]-	367.10339	C17H20O9	Quinic acid and derivatives	RAGZUCNPTLULOL-UHFFFAOYNA-N	O=C(OC1CC(O)(C(=O)O)CC(O)C1(O))C=CC=2C=CC(O)=C(OC)C=2	87.3	331.0215	366.60904:123 366.81168:250 366.82251:123 366.90628:123 366.93329:123 366.96033:123 367.00897:385 367.01169:123 367.01981:123 367.03601:123 367.04681:123 367.05765:123 367.06305:123 367.06577:387 367.06845:257 367.07117:1018 367.07385:641 367.07925:508 367.08197:275 367.08469:257 367.08737:945 367.09009:1074 367.09277:2394 367.09549:3776 367.09821:12333 367.10089:29204 367.10361:40343 367.10629:4…	53.40107:126 54.03395:126 66.97127:126 66.98397:126 68.34071:126 71.01056:126 73.02692:126 73.03536:126 75.81295:126 83.04798:126 89.04009:126 91.01608:126 96.42186:536 96.42324:126 111.04783:126 117.03368:126 117.0352:547 117.03673:126 117.03825:126 123.04357:126 125.33292:268 129.02118:126 129.23923:126 130.33388:263 133.61128:271 133.61453:258 134.02748:142 134.02911:142 134.03076:705 134.0323…
Fucosyltransferase V	9.0711	431.0991	7491.9375	36036.94531	[M-H]-	431.09839	C21H20O10		HSWIRQIYASIOBE-JNHRPPPUSA-N	O=C1C=2C=C(O)C=C(OC3OC(CO)C(O)C(O)C3O)C2C(=O)C4=C(O)C=C(C=C14)C	87.8	7.913474	430.75644:46 430.79449:23 430.80621:23 431.05225:23 431.05811:68 431.06104:46 431.06689:46 431.07568:46 431.07861:70 431.08154:162 431.08447:45 431.0874:138 431.09033:437 431.09326:720 431.09619:1397 431.09912:1836 431.10205:1702 431.10498:1518 431.10791:1118 431.11084:580 431.11377:278 431.1167:118 431.11963:162 431.12256:163 431.12549:71 431.12842:69 431.13135:47 431.13428:23 431.13721:46 431.1…	240.04022:126 268.04623:126 269.02658:126 269.03119:256 269.04047:256 269.04279:126 269.05203:126 269.09369:126 385.22412:126 431.06781:254 431.08832:129 431.09418:382 431.09711:128 431.10297:387 431.1059:126 431.11176:129 431.11469:256 435.59686:126 537.65869:126 835.10077:126
Galangin	16.91273	269.0472	52681.625	184537.375	[M-H]-	269.04553	C15H10O5	Flavonols	VCCRNZQBSJXYJD-UHFFFAOYSA-N	OC1=CC(O)=C2C(OC(=C(O)C2=O)C2=CC=CC=C2)=C1	82.5	225.5932	268.9176:31 268.93149:65 269.00092:65 269.02176:37 269.02405:37 269.02637:34 269.02869:75 269.03101:218 269.03333:147 269.03564:110 269.03793:901 269.04025:2865 269.04257:6185 269.04489:12226 269.04721:13827 269.04953:12255 269.05185:7830 269.05414:4799 269.05646:2425 269.05878:1757 269.0611:1034 269.06342:798 269.06573:999 269.06802:401 269.07034:861 269.07266:262 269.07498:155 269.0773:209 269.…	83.04328:126 94.83698:126 107.0161:126 127.05798:252 131.06517:126 135.09358:126 138.06825:126 138.48636:126 141.06694:126 141.07198:126 143.04628:126 143.04965:126 151.99779:126 153.06949:126 153.07646:126 155.05722:126 157.06662:126 167.04858:257 167.06682:126 169.06242:130 169.0661:130 169.06793:130 169.07161:130 171.04221:126 171.04774:126 171.13264:130 172.81271:126 173.05949:126 177.88524:1…
Gallic acid	2.578717	169.0144	6607.3125	82035.73438	[M-H]-	169.01425	C7H6O5	Gallic acids	LNTHITQWFMADLM-UHFFFAOYSA-N	OC(=O)C1=CC(O)=C(O)C(O)=C1	90.7	29.16412	168.61479:46 169.00894:138 169.01077:393 169.0126:1118 169.01443:2070 169.01628:1935 169.01811:1140 169.01994:539 169.02177:141 169.02361:117 169.02545:93 169.02728:92 169.02911:117 169.03279:70 169.03645:24 169.05296:23 169.06396:23 169.08049:46 169.08783:23 169.08966:46 169.09332:23 169.10434:23 169.4164:23 169.67545:23 170.01379:23 170.01564:23 170.01749:46 170.01932:23 170.02116:23 170.02299:…	53.04074:126 58.43248:126 79.02067:126 79.02568:126 81.04021:126 104.9255:126 124.0143:126 125.02194:126 125.02352:126 125.0251:378 139.03926:126 169.0123:252
Gardnutine	5.3906	367.161	7093.625	32745.11914	[M+FA-H]-	367.16632	C20H22N2O2	Macroline alkaloids	XJTWLFBHBFSVRS-UHFFFAOYNA-N	COC1=CC2=C(C=C1)C1=C(N2)C2CC3C4COC1C4N2CC3=CC	85.3	12.82265	366.69614:95 366.75015:95 367.03125:95 367.03665:95 367.04477:95 367.05829:95 367.06097:95 367.06369:95 367.07178:95 367.0853:95 367.09882:95 367.10153:95 367.10422:95 367.10693:189 367.10965:95 367.11234:95 367.11774:95 367.14209:95 367.14749:189 367.15018:189 367.15561:378 367.15829:1040 367.16101:1986 367.1637:1892 367.16641:1135 367.16913:1324 367.17181:757 367.17453:189 367.17722:378 367.179…	71.96475:126 161.04453:256 206.39577:126 209.89703:126 231.11737:126 321.14093:129 321.14343:129 321.14597:259 321.1485:256 321.15103:129 321.15356:129 321.15863:129 321.16113:129 321.17883:129 327.72055:129 367.13547:126 367.16519:126
Genistein	17.32147	271.0598	6925.625	22922.38086	[M+H]+	271.06009	C15H10O5	Isoflavones	TZBJGXHYKVUXJN-UHFFFAOYSA-N	OC1=CC=C(C=C1)C1=COC2=CC(O)=CC(O)=C2C1=O	80.6	23.59811	270.61169:25 270.63257:25 270.64883:25 270.9762:50 270.98083:50 271.04355:26 271.04587:25 271.04819:100 271.05051:175 271.05283:628 271.05515:1315 271.05746:1541 271.05981:1683 271.06213:1377 271.06445:825 271.06677:679 271.06909:401 271.07141:151 271.07373:175 271.07605:102 271.07837:49 271.08072:99 271.08304:25 271.08536:74 271.08768:75 271.09:49 271.09232:99 271.10162:25 271.10394:49 271.10626…	57.06794:126 67.04665:126 71.07417:126 73.72427:261 103.07355:126 152.9951:126 176.08601:126 177.1208:126 199.06386:126 215.02296:257 215.52798:126 215.92993:126 219.80685:263 242.03618:256 269.84262:267 270.11844:265 270.9816:140 270.98392:140 270.98624:139 270.98856:277 270.99088:395 270.99551:392 271.00018:936 271.0025:1509 271.00482:951 271.00714:409 271.00946:270 271.01178:689 271.0141:140 2…
genistin	13.21057	431.0966	7706.125	43835.40234	[M-H]-	431.09839	C21H20O10		ZCOLJUOHXJRHDI-CMWLGVBASA-N	O=C1C(=COC2=CC(OC3OC(CO)C(O)C(O)C3O)=CC(O)=C12)C=4C=CC(O)=CC4	86.9	8.193093	431.04095:160 431.07318:160 431.09073:1120 431.09366:960 431.09659:2240 431.09952:2240 431.10245:1600 431.10538:1120 431.10831:800 431.11124:640 431.11417:320 431.1171:320 431.12296:160 431.12589:160 431.12881:160 431.14639:160 431.18744:160 431.20795:160 431.23138:160 432.09323:160 432.09616:160 432.10205:640 432.10498:800 432.10791:160 432.11084:320 432.11377:320 432.1167:320 432.12256:160 433.…	152.99097:126 261.14291:257 268.01413:132 268.02338:132 268.0257:132 268.02798:258 268.0303:130 268.03262:130 268.03494:262 268.03723:522 268.03955:130 310.07837:132 431.08585:130 431.08878:130 431.09171:126 431.09464:130 431.09756:126 431.10049:130 431.11221:252
Ginsenoside Rg5	16.54392	811.4562	380088.875	1576506.875	[M+FA-H]-	811.48492	C42H70O12	Triterpene saponins	NJUXRKMKOFXMRX-UHFFFAOYNA-N	CC(C)=CCC=C(C)C1CCC2(C)C1C(O)CC1C3(C)CCC(OC4OC(CO)C(O)C(O)C4OC4OC(CO)C(O)C(O)C4O)C(C)(C)C3CCC21C	81.9	1413.438	810.98596:122 811.00208:245 811.13464:122 811.1427:371 811.17487:122 811.17883:122 811.18286:122 811.18689:122 811.203:122 811.22711:122 811.23108:122 811.23511:122 811.25922:122 811.27533:245 811.29541:245 811.30347:122 811.30743:122 811.31549:122 811.31952:122 811.32355:122 811.3316:430 811.3396:122 811.34363:122 811.35571:122 811.35974:122 811.38385:122 811.38782:249 811.3999:540 811.40393:514…	63.34555:126 71.04061:126 88.67471:126 107.67091:126 108.34251:126 108.34397:126 108.34544:126 111.40092:126 118.04525:126 120.96814:126 130.27637:126 134.21916:126 161.0453:126 161.05426:126 189.76332:126 193.54688:126 206.03804:126 232.18562:126 232.18777:126 232.19853:126 233.06149:126 233.06364:126 233.07225:126 239.48755:126 246.73627:126 253.13359:126 259.36731:126 268.96652:126 273.88989:1…
Glutamine	9.908716	145.0873	7503.0625	40427.58984	[M-H]-	145.06186	C5H10N2O3	Alpha amino acids	ZDXPYRJPNDTMRX-UHFFFAOYNA-N	NC(CCC(O)=N)C(O)=O	84.9	59.41108	145.0822:57 145.08389:287 145.0856:703 145.0873:1783 145.089:1708 145.0907:1344 145.09239:960 145.0941:343 145.09579:289 145.09749:134 145.0992:134 145.10089:115 145.1026:57 145.10429:76 145.10599:58 145.1111:19 145.16719:19 145.18929:20 145.19099:19 145.44952:19 145.53293:19 145.72704:19 145.74237:19 145.74577:19 145.74747:19 145.82925:19 145.84628:19 145.8497:19 146.08665:19 146.08835:37 146.09…	127.07716:125 145.08537:125
Glycine-Betaine	1.262033	118.0864	52730	201263.5781	[M+H]+	118.08626	C5H11NO2	Alpha amino acids	KWIUHFFTVRNATP-UHFFFAOYSA-N	C[N+](C)(C)CC([O-])=O	91.3	547.4692	117.70194:35 117.705:35 117.70654:70 117.70806:35 117.70959:70 117.71112:176 117.71265:105 117.71571:105 117.71878:150 117.72031:35 117.72184:35 117.72337:35 117.72643:76 117.72796:74 117.74327:76 117.76624:73 117.77542:35 117.87956:35 117.96229:35 118.03278:76 118.04811:35 118.05885:74 118.07724:76 118.07877:41 118.08031:948 118.08184:2489 118.08337:7244 118.08491:11014 118.08644:11476 118.08797…	57.21986:127 58.0509:139 58.05305:278 58.0552:281 58.05627:559 58.05735:141 58.05842:838 58.0595:281 58.06057:558 58.06165:417 58.06272:280 58.0638:417 58.06487:278 58.06594:139 58.06702:141 58.0681:141 58.06917:139 58.07132:202 58.07455:139 58.12616:305 58.26821:281 59.05909:202 59.06017:343 59.06126:411 59.06234:202 59.06342:534 59.06451:142 59.06559:592 59.06668:486 59.06776:308 59.06884:606 5…
Guanosine	2.031417	282.0848	2293.625	11167.62012	[M-H]-	282.08438	C10H13N5O5	Purine nucleosides	NYHBQMYGNKIUIF-UUOKFMHZSA-N	OC[C@H]1O[C@H]([C@H](O)[C@@H]1O)N1C=NC2=C1NC(=N)N=C2O	93.3	25.76186	281.85495:59 282.06345:59 282.07294:118 282.07767:59 282.08002:59 282.0824:530 282.08478:589 282.08713:530 282.08951:413 282.09189:177 282.09424:177 282.09662:236 282.099:59 282.10373:59 282.10611:59 282.10846:118 282.25305:59 282.51385:59 282.6467:59 282.91956:59 283.08807:59 283.09045:177 283.09283:59 283.0976:118 283.10233:59 283.12607:59 283.27328:59 283.28043:59 283.92197:59 284.00519:59 284…	133.01163:126 133.01651:126 150.04115:126 150.05325:126 150.05844:126 282.09671:126
Harmane	6.240467	183.0932	5144.25	24536.85938	[M+H]+	183.09167	C12H10N2	Harmala alkaloids	PSFDQSOCUJVVGF-UHFFFAOYSA-N	CC1=C2NC3=CC=CC=C3C2=CC=N1	86.1	25.74655	183.07219:255 183.07793:255 183.08556:1019 183.08746:510 183.08937:1019 183.09129:1019 183.0932:1529 183.09511:764 183.09702:255 183.09892:764 183.10274:510 183.11992:510 183.2574:255 183.76006:255 183.98006:255 184.04895:255 184.08914:255 184.09297:255 184.09872:255 184.10446:255 184.11212:255 184.4128:255 185.0667:255 185.12811:255 185.15498:255 185.71597:255 185.95255:255 186.05452:255 186.354…	115.01809:126 115.02263:126 128.02289:126 168.04079:126 168.04262:126 183.0435:129 183.04541:259 183.04922:514 594.61548:126
Heptadecanoic acid	25.95665	269.2511	98369.375	524802.875	[M-H]-	269.2486	C17H34O2	Long-chain fatty acids	KEMQGTRYUADPNZ-UHFFFAOYSA-N	CCCCCCCCCCCCCCCCC(O)=O	81.9	352.0415	268.83221:35 268.87155:35 268.90625:35 268.93866:35 268.95486:35 269.02658:35 269.03586:35 269.04047:35 269.04742:35 269.0752:35 269.07751:35 269.10529:35 269.1076:71 269.14694:35 269.1539:35 269.16315:35 269.16547:35 269.16779:71 269.1701:318 269.17239:212 269.17471:212 269.17703:106 269.17935:361 269.18167:272 269.1886:35 269.19788:35 269.20944:35 269.21176:216 269.21408:109 269.22104:174 269.2…	124.24779:126 124.2525:126 180.10927:126 180.11684:126 214.3432:126 218.46742:126 219.14781:256 219.16661:126 219.1687:129 219.17288:256 219.17497:129 219.17706:259 219.18332:126 219.19168:129 219.19377:126 219.37764:129 223.6004:126 251.16464:293 251.16687:126 251.16911:301 268.38416:305 269.22388:160 269.2262:134 269.23312:132 269.23544:397 269.23776:426 269.24008:652 269.2424:978 269.24472:269…
HYDROQUINIDINE	15.30863	325.2007	5182.25	19962.93555	[M-H]-	325.1922	C20H26N2O2		LJOQGZACKSYWCH-UHFFFAOYSA-N	OC(C=1C=CN=C2C=CC(OC)=CC21)C3N4CCC(C3)C(C4)CC	85.2	12.87524	325.03531:192 325.04297:96 325.0506:96 325.05313:96 325.06329:96 325.06586:96 325.07092:192 325.19052:96 325.19562:288 325.19815:1152 325.20068:1536 325.20325:1727 325.20578:1631 325.20831:960 325.21088:1152 325.21341:384 325.21597:96 325.22104:96 325.2236:288 325.22867:96 325.23123:198 326.04089:96 326.05365:96 326.06384:96 326.06894:96 326.07147:96 326.07404:96 326.07657:96 326.08167:96 326.096…	83.04966:126 83.92633:126 125.09501:126 125.09658:126 185.10994:126 215.13261:126 235.14043:126 235.14476:126 235.14693:126 237.14603:126 237.15036:126 237.15689:126 263.15768:126 279.16196:126 307.18799:126 307.19293:126 310.0459:126 311.03799:126 325.1673:126 325.19022:126 325.20038:126 325.20547:252 325.23856:126 325.24619:126 326.0737:126
Isoquercetrin	7.111017	463.0852	6130.0625	43652.60938	[M-H]-	463.0882	C21H20O12	Flavonoid-3-O-glycosides	OVSQVDMCBVZWGM-UHFFFAOYNA-N	O=C1C(OC2OC(CO)C(O)C(O)C2O)=C(OC=3C=C(O)C=C(O)C13)C=4C=CC(O)=C(O)C4	83.6	10.75729	462.71765:244 462.73282:244 462.88156:244 463.07889:244 463.08194:733 463.08496:1710 463.08801:1954 463.09103:1710 463.09409:489 463.09711:733 463.10016:977 463.10318:489 463.10925:489 463.11838:244 463.12445:1222 463.13052:489 463.15176:244 463.15482:244 463.15784:244 463.17303:244 463.17606:244 463.17911:489 463.18213:1466 463.18518:489 463.1882:1222 463.19125:489 463.19733:489 463.2034:244 463…	71.00849:125 134.44965:125 149.03751:125 149.05128:125 149.05989:253 171.09544:253 177.08983:125 179.03662:125 191.05203:125 221.0625:125 225.0452:125 243.03323:253 255.09911:257 255.10136:125 255.10361:128 255.10587:128 255.10812:128 255.11488:128 300.01392:128 300.02124:125 300.02368:128 300.02612:253 300.02859:125 300.03104:125 301.02411:128 301.03143:128 301.03391:128 301.05347:125 301.06082:…
isorhamnetin	1.9135	317.0843	42797.0625	175228.5313	[M+H]+	317.06558	C16H12O7	Flavonols	IZQSVPBOUDKVDZ-UHFFFAOYSA-N	COC1=C(O)C=CC(=C1)C1=C(O)C(=O)C2=C(O)C=C(O)C=C2O1	80.3	145.4132	316.8959:16 316.90594:16 316.97879:16 316.99637:16 317.00644:36 317.01144:50 317.02402:16 317.02652:39 317.02902:74 317.04913:49 317.05667:32 317.05917:32 317.06168:58 317.06421:119 317.06671:234 317.06921:267 317.07175:508 317.07425:1450 317.07675:3091 317.07928:5880 317.08179:9404 317.08429:11804 317.08682:10857 317.08932:6465 317.09183:4254 317.09436:2202 317.09686:1674 317.09937:1553 317.1019…	143.05879:260 154.99898:126 239.99918:272 298.07822:260 314.66919:267 316.99564:260 316.99814:132 317.00067:136 317.00317:146 317.00568:278 317.00818:574 317.01071:561 317.01321:683 317.01572:819 317.01825:976 317.02075:1253 317.02325:1215 317.02579:271 317.02829:700 317.03079:686 317.03329:539 317.03583:134 317.04837:129 317.06345:134 317.12625:132 317.28452:277 319.70129:126 321.09512:126 324.7…
Itaconic acid	3.084867	129.0197	2491.625	42015.01563	[M-H]-	129.0188	C5H6O4	Organic acids	LVHBHZANLOWSRM-UHFFFAOYSA-N	O=C(O)C(=C)CC(=O)O	85.6	10.3632	128.99083:11 128.99884:21 129.00525:11 129.00687:11 129.01488:21 129.01648:63 129.01808:425 129.01968:1012 129.02129:626 129.02289:340 129.02449:275 129.02609:117 129.02769:96 129.0293:85 129.0309:74 129.0325:53 129.03571:11 129.03731:42 129.03891:11 129.04051:21 129.04372:11 129.05495:53 129.05655:11 129.08861:11 129.09181:11 129.09341:21 129.09662:11 129.11105:11 129.87212:11 129.97343:63 129.9…	85.02158:63 85.02419:63
Kaempferol	15.2818	285.0412	15508.0625	51727.02344	[M-H]-	285.04047	C15H10O6	Flavonols	IYRMWMYZSQPJKC-UHFFFAOYSA-N	OC1=CC=C(C=C1)C1=C(O)C(=O)C2=C(O)C=C(O)C=C2O1	84.1	93.43845	285.01501:255 285.0174:255 285.0293:255 285.03168:255 285.03406:255 285.03647:1528 285.03885:2547 285.04123:5603 285.04361:3056 285.04599:2547 285.04837:1528 285.05075:764 285.05313:1019 285.05551:764 285.06503:509 285.06979:255 285.07217:255 285.08173:255 285.19608:255 285.28662:255 285.30093:255 285.51547:255 286.04022:255 286.0426:1019 286.04498:509 286.04739:255 286.04977:255 286.05215:255 28…	178.27881:126 182.0323:126 182.04181:126 183.04263:126 188.00661:126 195.0378:126 195.03976:126 195.04173:126 198.0345:126 199.05241:126 200.58818:126 211.02797:126 211.04437:126 213.05379:252 223.03502:126 239.02716:126 240.04041:126 241.0536:126 241.06018:252 241.06894:126 242.3522:126 244.77882:126 244.82739:126 256.03784:126 257.03671:252 257.03897:585 257.05029:126 267.02637:126 268.03717:27…
L-(+)-Arginine	1.317283	173.1055	35962.1875	118931.3516	[M-H]-	173.1044	C6H14N4O2	L-alpha-amino acids	ODKSFYDXXFIFQN-BYPYZUCNSA-N	N[C@@H](CCCNC(N)=N)C(O)=O	81.1	262.754	172.95514:91 173.08505:87 173.08691:46 173.09433:46 173.09619:318 173.09805:312 173.0999:815 173.10176:2946 173.10362:5691 173.10547:10135 173.10733:8647 173.10919:6549 173.11104:3108 173.1129:1556 173.11476:1339 173.11661:554 173.11847:598 173.12033:555 173.12218:500 173.12404:181 173.1259:43 173.12775:230 173.13147:135 173.13704:43 173.14075:43 173.24287:43 173.25774:43 173.28001:47 173.28374:4…	112.0895:126 114.05493:126 114.07001:257 129.01146:263 131.07419:130 131.07581:133 131.07742:133 131.07904:825 131.08066:801 131.08228:2164 131.08388:933 131.08549:1078 131.08711:550 131.08873:277 131.09035:269 131.09196:140 131.0952:405 131.10004:136 156.07187:133 173.0995:260 173.10323:130 173.10507:136 173.11621:140
L-5-Oxoproline	1.241033	130.0498	20047.875	50449.84375	[M+H]+	130.04987	C5H7NO3	Alpha amino acids and derivatives	ODHCTXKNWHHXJC-VKHMYHEASA-N	OC(=O)[C@@H]1CCC(O)=N1	82.6	156.0622	129.6302:43 129.63342:86 129.63503:43 129.63985:218 129.64465:43 129.64948:87 129.65109:88 130.03853:132 130.04013:45 130.04175:267 130.04335:536 130.04497:911 130.04657:3756 130.04819:6612 130.04979:7370 130.05139:6380 130.05301:4621 130.05461:2844 130.05623:1776 130.05783:1785 130.05945:874 130.06105:1380 130.06267:1188 130.06427:544 130.06587:591 130.06749:227 130.06909:456 130.07071:43 130.07…	56.04794:258 61.01999:256 84.0251:129 84.0264:129 84.02898:261 84.03027:132 84.03157:261 84.03286:132 84.03416:259 84.03803:132 84.04192:129 84.04321:129 84.0445:126 84.07554:126 84.08071:132 84.19846:126 84.22694:126 84.8755:126 85.00941:126 85.01201:129 88.27747:126 88.27879:126 130.02087:129
L-5-Oxoproline	1.949917	128.0355	48543.6875	170154.2031	[M-H]-	128.03532	C5H7NO3	Alpha amino acids and derivatives	ODHCTXKNWHHXJC-VKHMYHEASA-N	OC(=O)[C@@H]1CCC(O)=N1	85.9	620.9565	127.99077:124 128.01471:251 128.01791:124 128.03069:254 128.03227:1145 128.03387:5236 128.03546:14378 128.03706:12042 128.03867:11189 128.04025:4467 128.04185:3184 128.04346:1657 128.04504:1156 128.04665:1801 128.04825:638 128.04984:1277 128.05144:628 128.05302:634 128.05463:630 128.05623:124 128.05782:251 128.22073:124 128.59328:124 128.66368:124 128.67809:124 128.7005:124 128.75974:124 128.8638…	128.02777:125 128.03096:125 128.03415:125 128.03575:250 128.03734:125 128.04692:125 128.05171:125
L-Arginine	1.226533	175.1183	130248.8125	444784.5	[M+H]+	175.11896	C6H14N4O2	L-alpha-amino acids	ODKSFYDXXFIFQN-BYPYZUCNSA-N	N[C@@H](CCCNC(N)=N)C(O)=O	86.1	730.9326	174.87378:32 174.87752:32 174.87938:32 174.88126:128 174.88312:128 174.88498:160 174.88684:224 174.88872:192 174.89058:224 174.89244:384 174.8943:512 174.89618:416 174.89804:267 174.8999:256 174.90178:96 174.90364:64 174.90924:32 174.9111:32 174.9223:32 175.00067:32 175.00255:32 175.01373:32 175.02307:64 175.02493:32 175.03053:110 175.03801:83 175.04361:84 175.05481:75 175.05667:32 175.06227:64 1…	60.04433:263 60.04542:133 60.04651:130 60.0476:396 60.0487:263 60.04979:398 60.05198:661 60.05307:129 60.05416:133 60.05526:130 60.05635:133 60.05854:129 60.06291:129 60.06619:129 60.06837:129 60.0804:129 60.23686:266 60.49442:133 61.6165:126 68.05134:126 69.83163:279 69.8446:278 69.86346:265 70.04988:427 70.05106:274 70.05225:587 70.05342:570 70.0546:1622 70.05579:1185 70.05697:870 70.05814:846 …
Lecanoric Acid	16.19093	317.0671	180832.0625	553353.625	[M-H]-	317.06671	C16H14O7	Depsides and depsidones	HEMSJKZDHNSSEW-UHFFFAOYSA-N	O=C(O)C1=C(O)C=C(OC(=O)C=2C(O)=CC(O)=CC2C)C=C1C	93.6	594.4316	316.8963:212 316.90384:106 316.91391:106 316.93399:106 316.94153:221 316.94907:423 316.95157:106 316.96161:340 316.99176:106 316.99429:106 317.02695:106 317.02945:242 317.03448:212 317.03699:450 317.03949:681 317.04202:221 317.04453:523 317.04703:495 317.04956:642 317.05206:869 317.05457:1650 317.0571:1891 317.0596:5196 317.0621:18448 317.06464:34266 317.06714:53968 317.06964:48743 317.07217:3639…	51.61432:126 51.82842:126 52.46421:126 56.78905:126 57.86911:126 58.50951:126 59.10678:126 59.13499:126 59.22725:126 65.00378:126 77.04443:259 78.80308:258 78.96098:258 79.05127:132 79.05253:264 79.05378:132 79.05504:395 79.05629:396 79.05755:132 79.0588:398 79.06005:133 79.06382:132 79.06758:141 79.23956:264 81.02929:133 81.03183:537 81.0331:397 81.03437:274 81.03564:398 81.03691:813 81.04326:27…
Leucine	2.736633	132.1011	12679.1875	74488.625	[M+H]+	132.1019	C6H13NO2	Leucine and derivatives	ROHFNLRQFUQHCH-UHFFFAOYNA-N	CC(C)CC(N)C(O)=O	86.1	59.99856	131.67662:17 131.67986:17 131.68149:17 131.68796:17 131.69119:17 131.69606:17 131.96172:35 131.96657:17 131.97144:17 132.02979:35 132.03627:17 132.04276:35 132.04762:17 132.04924:17 132.05249:36 132.05734:36 132.07843:35 132.08492:71 132.0914:18 132.09302:36 132.09464:54 132.09627:418 132.09789:1328 132.0995:2078 132.10114:2754 132.10275:2609 132.10437:1946 132.10599:1633 132.10762:837 132.10924:…	55.04911:126 69.0569:519 69.06276:256 69.06628:256 86.07663:129 86.07794:270 86.08056:270 86.08186:399 86.08318:265 86.08448:129 86.08579:132 86.0871:129 86.08841:135 86.08972:267 86.09103:129 86.09364:261 676.50665:129
Limonin	16.96673	469.1908	8188.875	25031.38672	[M-H]-	469.1868	C26H30O8		KBDSLGBFQAGHBE-MSGMIQHVSA-N	O=C1OCC23C(OC(C)(C)C3CC(=O)C4(C)C2CCC5(C)C(OC(=O)C6OC645)C7=COC=C7)C1	80	7.87092	468.97379:19 469.00433:19 469.01962:19 469.02267:19 469.03491:19 469.03796:38 469.04102:19 469.05627:38 469.05936:19 469.06851:19 469.07462:19 469.07767:19 469.08685:19 469.0899:38 469.09296:57 469.09601:19 469.09906:19 469.10519:19 469.10825:19 469.1113:38 469.11435:19 469.1174:38 469.12045:19 469.12354:19 469.12659:38 469.13269:19 469.13574:19 469.13879:19 469.14185:57 469.14493:77 469.15103:97…	141.02505:126 196.9162:126 283.17224:126 291.73611:126 291.7843:126 333.18243:126 357.17261:126 365.13354:126 366.21008:126 372.55286:126 407.21332:126 423.23849:126 425.17685:126 454.14563:126 469.08426:126 469.14233:126 469.16373:126 469.16678:126 469.18207:126 469.18817:509 469.19733:126 469.21875:130 469.22485:130 469.31042:126 469.31961:126 469.32877:126 473.11447:126 765.14636:126
Linoleic acid	24.22222	279.2351	2456218.5	13692947	[M-H]-	279.23294	C18H32O2	Lineolic acids and derivatives	OYHQOLUKZRVURQ-UHFFFAOYSA-N	O=C(O)CCCCCCCC=CCC=CCCCCC	80.2	7943.07	278.75201:510 278.76144:255 278.76379:255 278.77792:255 278.7897:255 278.79205:255 278.80856:255 278.83917:255 278.85568:255 278.86038:255 278.88394:255 278.92166:255 278.95465:255 278.97113:255 278.97821:764 278.98764:510 279.02771:255 279.03949:510 279.04184:510 279.04892:255 279.05597:510 279.0607:255 279.06778:510 279.07483:510 279.07721:255 279.07956:255 279.08191:764 279.09134:255 279.09369…	50.0312:126 59.01145:126 59.01362:126 59.01796:126 59.02229:126 59.89266:126 62.10981:126 64.53829:126 64.92653:126 71.01583:126 83.04855:126 83.04984:126 83.05241:126 91.93973:126 93.47623:126 96.7081:126 96.93301:126 96.93857:126 96.95385:126 97.05946:126 97.30427:126 97.30984:126 97.38918:126 97.58283:126 97.75434:126 97.82829:126 97.97348:126 98.36212:126 98.4279:126 98.57634:126 98.75573:126…
Lobaric Acid	11.38548	455.1978	6710.9375	34883.75781	[M-H]-	455.17221	C25H28O8		JHEWMLHQNRHTQX-UHFFFAOYSA-N	O=C(O)C1=C(O)C=C2OC(=O)C=3C(OC2=C1CCCCC)=CC(OC)=CC3C(=O)CCCC	81.9	10.04005	454.86673:44 454.87878:22 455.10449:22 455.10751:22 455.11053:44 455.1376:87 455.14966:44 455.15268:88 455.15567:131 455.15869:22 455.16168:22 455.1647:87 455.16772:44 455.17072:88 455.17374:154 455.17676:110 455.17975:240 455.18277:131 455.18579:682 455.18878:864 455.1918:1109 455.19479:1433 455.19781:1460 455.20084:1187 455.20383:793 455.20685:441 455.20987:288 455.21286:176 455.21588:110 455.2…	207.06259:126 209.03464:126 453.71002:126 455.14172:126 455.14471:126 455.19589:129 455.19891:511
LPC 16:0	20.2949	540.3369	578964.9375	2885330	[M+FA-H]-	540.33069	C24H50NO7P	Lipids	ASWBNKHCZGQVJV-UHFFFAOYNA-N	O=C(OCC(O)COP(=O)([O-])OCC[N+](C)(C)C)CCCCCCCCCCCCCCC	80.6	1860.974	539.89087:130 539.90399:130 539.91382:130 540.07123:130 540.07776:130 540.08429:130 540.09418:130 540.1073:261 540.12036:130 540.13348:130 540.13678:130 540.14008:266 540.14331:130 540.1499:261 540.1532:130 540.15643:130 540.21222:339 540.22534:341 540.2417:130 540.245:130 540.24829:309 540.25482:130 540.26794:270 540.27454:130 540.28436:130 540.28766:261 540.29089:313 540.29419:429 540.29749:183…	50.29181:126 50.29381:126 52.28538:126 59.03508:126 60.09572:252 61.93847:126 67.90546:126 69.83746:126 78.95709:126 88.82359:126 88.99255:126 89.69138:126 90.15968:126 114.86763:126 123.83889:126 123.8436:126 134.98534:126 143.04459:256 152.99095:126 152.99269:126 152.99443:126 152.99792:252 153.00142:126 160.82886:126 160.83421:126 164.46909:126 168.03665:256 168.03848:126 168.04214:126 168.047…
LPC 18:1	20.36957	566.3493	65748.0625	304620.7813	[M+FA-H]-	566.34521	C26H52NO7P	Lipids	YAMUFBLWGFFICM-UHFFFAOYNA-N	O=C(OCC(O)COP(=O)([O-])OCC[N+](C)(C)C)CCCCCCCC=CCCCCCCCC	82.7	228.7484	566.09076:45 566.10419:45 566.10754:45 566.11426:45 566.13104:45 566.15454:45 566.16797:45 566.17133:90 566.1781:232 566.18146:45 566.18481:45 566.19824:90 566.21503:45 566.2251:45 566.23517:45 566.2486:45 566.25195:45 566.28552:96 566.28888:95 566.29559:289 566.30231:45 566.30902:51 566.31573:154 566.31909:352 566.32245:300 566.32581:485 566.32916:796 566.33252:1133 566.33588:2489 566.33923:5739…	61.98856:264 152.99271:126 164.43832:126 180.55235:126 181.49965:126 181.51675:126 195.56229:126 224.07088:126 224.08987:126 225.0731:126 232.07616:295 236.16942:126 238.41463:289 274.09793:286 279.22342:269 279.23523:258 279.24466:138 280.65167:126 281.224:139 281.22873:138 281.23581:132 281.23819:584 281.24054:756 281.24292:1973 281.24527:621 281.24765:3156 281.25:4128 281.25238:2218 281.25473:…
LPC 18:2	19.0883	564.3334	349591.625	1312270.125	[M-H]-	564.32953	C35H43N5O2	Lipids	SPJFYYJXNPEZDW-UHFFFAOYNA-N	O=C(OCC(O)COP(=O)([O-])OCC[N+](C)(C)C)CCCCCCCC=CCC=CCCCCC	87.9	1212.324	563.83417:201 563.84753:100 563.85089:100 563.85425:100 563.86096:100 563.88104:207 563.89783:100 563.90784:100 563.91791:100 563.93134:100 563.95142:100 563.95813:100 563.97485:100 564.07874:100 564.09552:100 564.10217:100 564.11224:100 564.12567:100 564.18597:100 564.20276:100 564.20947:346 564.21613:100 564.22955:252 564.23291:337 564.23627:100 564.2832:526 564.28656:685 564.29657:724 564.2999…	56.90294:126 75.44535:126 78.75054:126 78.77559:126 78.96104:126 80.30449:126 80.30701:126 98.13414:126 99.05179:126 101.0814:126 134.17528:126 137.76683:126 152.99458:126 152.99983:252 153.00157:126 153.00507:126 153.25125:126 168.04411:126 168.04778:126 169.83401:126 175.22697:126 176.43185:126 176.82751:126 176.83502:126 196.60567:126 197.75482:126 203.63129:126 205.01485:126 212.15289:126 219…
LPC 18:3	18.133	562.3209	52646.5	191627.2031	[M+FA-H]-	562.31299	C26H48NO7P	Lipids	WKQNRCYKYCKESD-UHFFFAOYNA-N	O=C(OCC(O)COP(=O)([O-])OCC[N+](C)(C)C)CCCCCCCC=CCC=CCC=CCC	86.8	177.2544	561.97296:89 562.01984:89 562.02313:89 562.14691:89 562.2674:181 562.2774:183 562.28076:369 562.28412:94 562.28741:94 562.29077:190 562.29413:283 562.29749:473 562.30084:847 562.3042:2326 562.3075:4610 562.31085:9620 562.31421:12236 562.31757:12369 562.32092:13984 562.32422:9680 562.32758:6022 562.33093:5095 562.33429:2440 562.33765:2721 562.341:1426 562.3443:1594 562.34766:1125 562.35101:561 562…	68.66702:126 168.03865:126 222.97839:126 222.9826:276 226.11389:126 242.07582:126 242.08022:126 242.08461:281 243.07791:126 248.02159:126 277.18567:158 277.19977:158 277.20212:448 277.20447:290 277.20682:1047 277.20917:1182 277.21152:726 277.21387:1813 277.21622:1995 277.21857:2445 277.22092:2300 277.22327:1463 277.22562:1022 277.22797:287 277.23032:289 277.23267:281 277.23502:313 277.23972:150 2…
LPE 16:0	19.82927	452.277	22229.4375	109502.1953	[M-H]-	452.27661	C21H44NO7P	Lipids	YVYMBNSKXOXSKW-UHFFFAOYNA-N	O=C(OCC(O)COP(=O)(O)OCCN)CCCCCCCCCCCCCCC	83.2	60.76928	451.91696:255 451.92596:255 452.03995:255 452.07895:255 452.12396:255 452.12994:255 452.16595:255 452.17496:255 452.17795:255 452.26196:255 452.26498:255 452.26797:255 452.27097:2292 452.27399:2547 452.27698:5349 452.27997:6113 452.28299:4330 452.28598:3056 452.28897:2038 452.29199:1528 452.29498:1274 452.29797:509 452.30099:509 452.30399:509 452.30698:509 452.31:255 452.31299:509 452.319:255 453…	116.94125:256 119.98958:126 140.00995:126 157.29495:126 196.04417:257 213.36093:126 214.05811:126 214.06017:274 214.06224:126 216.69199:126 227.8548:274 254.72578:126 254.98706:261 255.21693:254 255.21919:135 255.22144:130 255.22369:283 255.22595:433 255.2282:429 255.23045:1613 255.23271:1148 255.23497:1745 255.23721:1887 255.23947:684 255.24173:593 255.24399:728 255.24623:296 255.25075:148 255.2…
LPE 18:1	20.61488	478.2936	25399.125	99522.32813	[M-H]-	478.29419	C23H46NO7P	Lipids	PYVRVRFVLRNJLY-UHFFFAOYNA-N	O=C(OCC(O)COP(=O)(O)OCCN)CCCCCCCC=CCCCCCCCC	81.6	149.4641	478.09927:105 478.20108:105 478.25046:529 478.25354:209 478.25662:213 478.2597:424 478.26279:105 478.26587:105 478.27512:529 478.27823:209 478.28131:529 478.28439:640 478.28748:3302 478.29056:4968 478.29364:8484 478.29672:7083 478.2998:3703 478.30292:2858 478.306:2224 478.30908:1478 478.31216:632 478.31525:844 478.31833:314 478.32141:209 478.32449:425 478.32758:108 478.33069:314 478.34302:105 478…	78.95848:126 131.04263:126 140.01157:126 152.998:126 196.04016:259 196.04411:261 196.04807:126 214.04565:259 214.04977:259 214.05185:126 214.47523:126 281.2312:129 281.23828:256 281.24301:270 281.24539:1469 281.24774:663 281.25012:669 281.25247:663 281.25485:526 281.25723:262 281.25958:401 281.26196:133 281.26431:265 281.26904:126 281.27142:133 281.27615:133 281.2785:126 282.54358:263 283.52869:2…
LPE 18:2	19.0408	476.2808	94472.5625	417709.6563	[M-H]-	476.27609	C23H44NO7P	Lipids	DBHKHNGBVGWQJE-UHFFFAOYNA-N	O=C(OCC(O)COP(=O)(O)OCCN)CCCCCCCC=CCC=CCCCCC	84.5	437.2101	475.85898:272 475.87131:133 475.88977:133 475.89285:269 475.90207:273 475.91132:133 475.9144:276 476.11142:133 476.14835:133 476.173:133 476.20377:275 476.24072:272 476.2438:272 476.24689:272 476.25305:139 476.25613:277 476.25922:278 476.2623:416 476.26535:2095 476.26843:2638 476.27151:6251 476.2746:14284 476.27768:18857 476.28076:20405 476.28384:15987 476.28693:14339 476.29001:9118 476.29309:516…	78.96099:126 111.59477:126 140.01323:258 172.92227:126 196.03426:126 196.03821:126 196.04413:126 214.04773:126 214.0498:252 214.05186:252 214.06425:311 215.96976:126 235.21643:265 251.19131:126 278.31424:340 278.3472:267 278.37543:308 278.81113:331 279.21649:313 279.22122:461 279.22357:551 279.22592:1094 279.22827:3045 279.23065:4486 279.233:4678 279.23535:7287 279.23773:3312 279.24008:3919 279.2…
L-Pipecolic acid	1.90535	130.0851	21606.3125	74576.26563	[M+H]+	130.08626	C6H11NO2	Alpha amino acids	HXEACLLIILLPRG-YFKPBYRVSA-N	C1CCN[C@@H](C1)C(=O)O	82.3	163.5867	129.61089:16 129.61891:16 129.65907:16 129.66228:16 129.6687:65 129.67192:65 129.67352:49 129.67514:16 129.67674:33 129.67834:16 129.67995:33 129.68156:49 129.68317:49 129.68477:33 129.68799:16 129.69121:33 129.7587:16 129.90176:16 130.01434:16 130.01917:16 130.024:16 130.0256:16 130.03204:16 130.0417:33 130.0433:82 130.04491:196 130.04652:310 130.04813:604 130.04974:506 130.05135:359 130.05296:1…	70.05455:126 70.05692:126 70.06046:126 70.064:256 84.06518:514 84.06776:126 84.14668:129 130.04982:126 130.05466:126 130.06752:126 130.06914:126 130.07074:126 130.58124:126
Magnolol	19.23295	265.125	43354.125	147464.5156	[M-H]-	265.12341	C18H18O2	Biphenyls and derivatives	VVOAZFWZEDHOOU-UHFFFAOYSA-N	OC1=C(C=C(CC=C)C=C1)C1=C(O)C=CC(CC=C)=C1	82.8	176.778	265.02161:272 265.10431:138 265.1066:138 265.11118:278 265.11349:271 265.11578:548 265.11807:2743 265.12039:5226 265.12268:7509 265.12497:11025 265.12726:8958 265.12958:6786 265.13187:2483 265.13416:3162 265.13647:1496 265.13876:959 265.14105:1097 265.14334:958 265.14566:1110 265.14795:543 265.15024:549 265.15256:133 265.15714:279 265.15942:133 265.16864:133 265.18472:133 265.1893:133 265.57547:1…	68.90327:126 72.42087:126 73.25416:126 183.03885:256 221.08815:126 241.06253:126 245.08594:256 245.09256:129 245.09477:129 245.09698:259 245.09918:264 247.09793:129 247.10237:537 247.10458:262 247.1068:270 247.10902:270 247.11124:133 247.11345:270 247.11568:267 247.12454:133 247.12677:270 247.1312:191 263.08704:312 264.26468:617 265.10254:174 265.10712:174 265.10944:350 265.11172:705 265.11401:17…
Maslinic acid	19.14345	517.358	111047.375	465697.5625	[M+FA-H]-	517.35345	C30H48O4	Triterpenoids	MDZKJHQSJHYOHJ-UHFFFAOYNA-N	CC1(C)CCC2(CCC3(C)C(=CCC4C5(C)CC(O)C(O)C(C)(C)C5CCC34C)C2C1)C(O)=O	85.2	485.8868	517.0788:69 517.10126:138 517.10449:69 517.10767:69 517.1109:138 517.11414:69 517.11731:138 517.12054:69 517.15906:69 517.18469:207 517.19751:138 517.20074:69 517.20715:69 517.21356:69 517.2168:69 517.21997:69 517.22321:69 517.22644:138 517.24249:69 517.24567:148 517.26172:69 517.26813:69 517.28094:138 517.28741:146 517.29382:138 517.297:69 517.30023:138 517.30341:69 517.30664:149 517.30988:214 5…	68.03458:126 71.09174:126 96.51788:126 137.50177:126 164.54324:126 169.84853:126 170.01038:126 177.05443:126 184.92004:126 191.0777:126 201.05406:126 234.11835:126 257.5687:126 257.63437:126 265.43109:126 267.70941:126 270.83972:126 270.84204:126 272.94293:126 282.84247:126 283.27689:126 286.36533:126 297.39554:126 300.39594:126 310.85919:126 407.07416:126 436.40494:126 440.38431:126 455.28339:12…
Matairesinol	14.97682	357.1363	186107.9375	565463.875	[M-H]-	357.13437	C20H22O6	Dibenzylbutyrolactone lignans	MATGKVZWFZHCLI-UHFFFAOYNA-N	COC1=C(O)C=CC(CC2COC(=O)C2CC2=CC(OC)=C(O)C=C2)=C1	81.9	290.5746	356.75775:115 356.96564:241 356.97363:243 356.98163:247 356.98431:244 356.98697:248 356.99496:229 356.99765:247 357.0723:233 357.08563:242 357.09363:246 357.10962:126 357.11227:242 357.11496:258 357.11761:258 357.12027:1007 357.12296:1536 357.12561:4347 357.1283:10076 357.13095:21364 357.13361:38776 357.13629:51515 357.13895:44680 357.1416:31580 357.14429:22151 357.14694:11920 357.14963:7450 357.…	55.02209:256 83.01124:259 83.01253:130 83.01381:260 83.0151:386 83.01638:129 83.02024:129 83.02152:130 96.95521:129 121.02888:126 121.04285:126 122.03682:126 122.03838:126 122.03993:130 122.04617:126 123.04268:126 123.04737:257 136.05147:130 136.05641:130 136.05806:257 136.06464:130 137.05394:126 137.05559:126 137.05724:126 137.05888:129 137.06219:252 137.06549:126 137.0688:126 137.0721:126 137.0…
Metamitron-desamino	2.417567	186.0786	1923.4375	19132.96094	[M-H]-	186.06729	C10H9N3O	1,2,4-triazines	OUSYWCQYMPDAEO-UHFFFAOYSA-N	CC1=NC(O)=C(N=N1)C1=CC=CC=C1	85.8	15.28622	186.01891:29 186.02084:29 186.04585:29 186.0497:29 186.06703:29 186.0728:57 186.07472:287 186.07664:344 186.07857:574 186.08051:201 186.08243:459 186.08435:86 186.08627:29 186.0882:57 186.09012:57 186.09398:29 186.0959:29 186.09975:29 186.57935:29 186.92834:57 186.93027:115 186.93221:57 186.93413:29 186.93607:29 186.93799:57 186.98816:29 187.02289:57 187.02675:29 187.02867:29 187.03253:29 187.059…	186.07219:126 186.0799:126
methyl (4S,5Z,6S)-5-(2-hydroxyethylidene)-4-[2-[2-(4-hydroxyphenyl)ethoxy]-2-oxoethyl]-6-[(2S,3R,4S,5S,6R)-3,4,5-trihydroxy-6-(hydroxymethyl)oxan-2-yl]oxy-4H-pyran-3-carboxylate	8.366783	539.1782	459396.625	2128307	[M-H]-	539.177	C25H32O13		AHTRGGWSBFOEEG-BXDNVMCDSA-N	O=C(OC)C1=COC(OC2OC(CO)C(O)C(O)C2O)C(=CCO)C1CC(=O)OCCC3=CC=C(O)C=C3	89.1	620.3208	538.68689:98 538.69342:98 538.70325:98 538.74908:98 538.77527:98 538.77856:98 538.81458:98 538.94885:98 538.9751:98 538.98822:98 539.00787:98 539.0177:98 539.02094:98 539.02423:98 539.03735:98 539.06683:98 539.07007:98 539.07336:98 539.08649:98 539.08972:98 539.09631:98 539.10614:98 539.10938:98 539.1225:330 539.13232:536 539.13562:435 539.14215:332 539.14545:448 539.14874:900 539.15198:673 539.1…	68.99693:252 71.01323:126 85.03116:252 89.02444:126 89.02578:126 89.02711:126 95.38865:126 101.02299:252 101.02724:252 101.02866:126 103.66074:126 111.00509:126 111.04375:252 119.0345:126 119.03604:126 119.04528:126 127.03555:126 127.04033:126 127.04192:126 127.41911:126 137.02061:126 137.05861:126 137.06686:126 141.86894:126 143.03766:126 144.10614:126 151.03889:126 153.05533:126 153.05882:126 1…
MGMG 18:2	20.37673	561.3337	70511.8125	286509.9688	[M+FA-H]-	561.32898	C27H48O9	Lipids	LBHUIJRTHBBWHP-UHFFFAOYNA-N	O=C(OCC(O)COC1OC(CO)C(O)C(O)C1(O))CCCCCCCC=CCC=CCCCCC	80.4	107.7996	561.07971:37 561.10309:37 561.12982:76 561.13318:37 561.20001:37 561.20673:37 561.21338:37 561.22009:37 561.2301:37 561.23682:37 561.24683:37 561.25018:37 561.25354:84 561.26019:156 561.26355:37 561.26691:81 561.2702:37 561.28027:37 561.29364:207 561.30029:247 561.30365:253 561.30701:293 561.31036:447 561.31366:818 561.31702:2368 561.32037:5178 561.32373:7449 561.32709:12675 561.33038:16472 561.3…	89.02991:126 112.9837:126 157.05424:126 161.86476:382 161.86835:252 165.42044:126 165.42589:126 169.04778:126 179.05959:126 180.27945:126 196.53429:126 196.56593:126 235.08867:252 235.09082:259 235.09515:260 253.08212:259 253.08437:268 253.08661:134 253.08885:520 253.09334:397 253.0956:133 253.09784:133 253.10008:129 253.10233:133 253.10681:129 253.11804:272 253.12029:145 257.22003:134 257.84045:…
MGMG 18:3	19.25295	559.3165	56822.9375	207421.0625	[M+FA-H]-	559.31207	C27H46O9	Lipids	HUSISCNTLUEZCN-UHFFFAOYNA-N	O=C(OCC(O)COC1OC(CO)C(O)C(O)C1(O))CCCCCCCC=CCC=CCC=CCC	84.4	71.6301	559.03284:180 559.05957:180 559.0896:87 559.12292:87 559.13293:87 559.18298:87 559.1897:87 559.20972:182 559.21301:87 559.27307:357 559.27979:717 559.28308:362 559.28644:181 559.28979:470 559.29309:550 559.29645:821 559.2998:1932 559.3031:2864 559.30646:5895 559.30981:9337 559.31311:11578 559.31647:14267 559.31982:12601 559.32312:9802 559.32648:6186 559.32983:4625 559.33313:2687 559.33649:2484 55…	95.83997:126 116.03812:126 119.04086:126 226.14127:126 226.14339:378 226.14763:258 226.15399:126 235.07788:126 235.08437:126 235.09087:126 251.21806:126 251.23149:256 253.08665:261 253.0889:258 253.09114:648 253.09338:656 253.09787:263 253.10011:257 253.10686:132 253.1091:279 253.13603:132 256.15988:274 259.34024:129 261.26382:126 262.42139:274 265.13229:277 276.32867:277 277.19482:130 277.19717:…
Myristic acid	23.55842	227.2025	11625.8125	48765.04297	[M-H]-	227.20166	C14H28O2	Long-chain fatty acids	TUNFSRHWOTWDNC-UHFFFAOYSA-N	CCCCCCCCCCCCCC(O)=O	86	78.316	226.72638:132 226.7625:132 227.06006:132 227.1281:132 227.19402:264 227.19615:264 227.19827:1056 227.20041:3167 227.20253:3695 227.20465:1979 227.20679:1716 227.20891:660 227.21103:792 227.21317:264 227.21529:132 227.21742:132 227.21954:264 227.22166:264 227.24719:132 227.41313:132 227.54082:132 227.56848:132 227.61745:132 227.64938:132 227.74945:132 227.86232:132 228.06683:132 228.2011:132 228.2…	154.98181:256 227.06953:126 227.16522:256 227.18861:126 227.19287:130 227.19499:261 227.19713:126 227.19925:130 227.20137:387 227.20351:261 227.20563:511 227.20775:129 227.21626:129 227.21838:129 227.22052:390 235.4762:126
Octadecanedioic acid	20.45607	313.2398	73732.4375	287650.7813	[M-H]-	313.23843	C18H34O4	Long-chain fatty acids	BNJOQKFENDDGSC-UHFFFAOYSA-N	O=C(O)CCCCCCCCCCCCCCCCC(=O)O	91	213.6591	312.75552:30 312.90527:30 312.91776:30 313.00012:30 313.02258:30 313.08499:30 313.09:64 313.10495:30 313.12994:103 313.13242:30 313.13492:30 313.13742:64 313.16238:30 313.16489:30 313.17987:30 313.19235:30 313.20233:30 313.20734:99 313.20984:38 313.21234:43 313.21484:130 313.21732:120 313.21982:190 313.22232:180 313.22482:228 313.22733:809 313.2298:1275 313.2323:2709 313.2348:7815 313.2373:15462 …	72.349:126 93.96388:126 96.7664:126 102.52641:259 104.77014:126 104.99123:126 107.04253:126 110.06788:126 190.55167:126 248.19269:126 248.72424:308 248.73091:126 249.22961:126 250.41829:286 250.44731:286 250.89409:286 251.22496:132 251.2272:134 251.22945:609 251.23167:1368 251.23392:1976 251.23615:2496 251.23839:3299 251.24062:2851 251.24286:3027 251.2451:1727 251.24733:1243 251.24957:794 251.251…
Oleic acid	25.32	281.2479	34484.375	142200.125	[M-H]-	281.2486	C18H34O2	Long-chain fatty acids	ZQPPMHVWECSIRJ-KTKRTIGZSA-N	CCCCCCCC\C=C/CCCCCCCC(O)=O	85.3	143.989	280.77954:34 280.78665:34 280.8765:34 280.88123:34 280.90015:34 280.93088:34 280.94034:34 280.96399:34 280.98291:34 281.13666:34 281.13904:68 281.15323:34 281.17215:140 281.17453:34 281.17926:141 281.18399:34 281.1911:34 281.20291:141 281.22421:73 281.22659:38 281.22894:107 281.23132:73 281.23367:71 281.23605:142 281.2384:228 281.24078:640 281.24313:1683 281.24551:3881 281.24786:7827 281.25024:74…	98.40558:253 180.06569:268 280.34003:125 281.07523:268 281.23846:143 281.24084:1111 281.24319:690 281.24557:860 281.24792:690 281.25031:558 281.25269:573 281.25504:132 281.25742:143 281.25977:287 281.26215:143 281.2645:143 281.27396:128 282.37778:143 285.12527:125 285.70929:125 295.10806:143
oleuropein	9.593233	539.1822	3084652	18996532	[M-H]-	539.177	C25H32O13		RFWGABANNQMHMZ-ZCHJGGQASA-N	O=C(OC)C1=COC(OC2OC(CO)C(O)C(O)C2O)C(=CC)C1CC(=O)OCCC3=CC=C(O)C(O)=C3	86.7	4172.275	538.70068:255 538.70398:509 538.72693:255 538.73346:255 538.73999:255 538.74658:255 538.74982:509 538.75964:255 538.76624:255 538.76947:255 538.77277:255 538.776:509 538.7793:509 538.78259:255 538.78583:1058 538.79242:509 538.79895:255 538.81531:509 538.8219:255 538.82513:255 538.83173:255 538.84155:255 538.84808:255 538.85791:255 538.86774:255 538.87756:255 538.88739:255 538.89392:255 538.90704:…	52.02476:126 56.37841:126 56.84765:126 58.00561:272 58.00883:271 59.01038:145 59.01146:730 59.01255:841 59.01363:709 59.01472:852 59.0158:986 59.01688:1119 59.01797:1011 59.01905:283 59.02014:146 59.02122:136 59.73881:126 60.20319:135 61.2179:126 62.29788:146 62.30457:136 62.30902:274 64.77088:126 68.99599:129 68.99715:129 68.99833:126 68.9995:387 69.00067:126 69.00419:126 69.03349:129 69.03467:5…
Paeoniflorin	6.723866	525.1655	1259213.25	5949593	[M+FA-H]-	525.16138	C23H28O11	Terpene glycosides	YKRGDOXKVOZESV-UHFFFAOYNA-N	CC12CC3(O)OC(O1)C1(COC(=O)C4=CC=CC=C4)C3CC21OC1OC(CO)C(O)C(O)C1O	85.4	2070.446	524.6676:240 524.68054:592 524.79041:507 524.79364:240 524.81305:240 524.81628:240 524.90033:240 524.91974:240 524.92297:240 524.93268:240 524.93591:240 524.94562:240 524.95532:552 524.99084:628 525.02319:240 525.10077:583 525.11694:614 525.12341:495 525.12665:926 525.12988:1124 525.13312:1841 525.13635:2584 525.13959:3643 525.14282:6609 525.14606:11508 525.14929:17483 525.15253:65881 525.15576:8…	50.47215:126 51.63859:126 56.2533:126 57.45869:126 58.03339:258 59.01346:126 59.01888:126 59.02647:126 61.51063:126 65.74065:126 70.78636:126 71.0109:252 71.01566:252 71.35136:258 77.03568:132 77.03691:132 77.03815:132 77.03939:516 77.04063:658 77.04682:126 77.58153:126 77.66357:126 81.8709:132 81.87217:126 81.87344:132 84.4221:126 85.02991:126 85.04292:126 87.00851:126 87.0164:258 89.02184:132 8…
Palmitic Acid	24.2354	255.2343	3216.375	9946.081055	[M-H]-	255.233	C16H32O2		IPCSVZSSVZVIGE-UHFFFAOYSA-N	O=C(O)CCCCCCCCCCCCCCC	86.4	7.669989	255.205:255 255.22754:255 255.2298:255 255.23206:764 255.2343:1019 255.23656:764 255.23882:764 255.24557:255 255.24783:255 255.25008:255 255.25685:255 255.26135:255 256.23389:255 256.89383:255 257.06573:255 257.10193:255 257.14038:255 257.49799:255 258.0145:255 258.6926:255 259.02631:255 259.20346:255 259.37842:255	255.22583:126 255.23035:126
Paracetamol	6.179817	152.0602	3599.3125	23487.77148	[M+H]+	152.0706	C8H9NO2	1-hydroxy-2-unsubstituted benzenoids	RZVAJINKPMORJF-UHFFFAOYSA-N	CC(O)=NC1=CC=C(O)C=C1	85.2	23.42328	152.03935:255 152.05675:255 152.05849:764 152.06023:1274 152.06197:764 152.06371:255 152.06544:510 152.06718:510 152.07066:255 152.0724:255 152.07588:255 152.08459:255 152.10547:255 152.13156:255 152.19597:255 152.24121:255 152.37529:255 152.88773:255 153.06572:510 153.06921:255 153.07095:764 153.07794:255 153.07968:255 153.09015:255 153.12332:255 153.12682:510 153.12856:255 153.13205:510 153.228…	152.02428:126 152.02776:126 152.03297:126
p-Coumaraldehyde	8.449284	147.0468	11432.6875	58400.80859	[M-H]-	147.04515	C9H8O2	Cinnamaldehydes	CJXMVKYNVIGQBS-UHFFFAOYSA-N	OC1=CC=C(C=CC=O)C=C1	80.6	29.52536	146.57498:120 146.86554:60 146.96986:60 147.03999:120 147.04172:601 147.04343:1442 147.04514:2103 147.04684:2464 147.04855:3425 147.05026:1082 147.05197:1022 147.05368:361 147.0554:300 147.05711:481 147.05882:60 147.06053:300 147.06224:60 147.06566:60 147.06738:60 147.07422:60 147.07593:60 147.36183:60 147.57773:60 148.0426:60 148.04604:60 148.04776:120 148.04947:240 148.05119:421 148.0529:180 14…	93.02957:126 117.0392:126 119.05507:126 129.02856:126 129.03177:126 130.03864:126 146.57487:126 147.03987:389 147.04158:263 147.04329:132 147.04501:126 147.04672:378 147.05014:126
Phosphoric acid	1.536433	96.96228	296704.375	2160235.25	[M-H]-	96.96962	H3O4P	Non-metal phosphates	NBIIXXVUZAFLBC-UHFFFAOYSA-N	O=P(O)(O)O	82.1	1236.314	96.64854:106 96.64992:424 96.65131:741 96.65269:635 96.65408:424 96.65547:1059 96.65686:529 96.65824:318 96.65963:635 96.66102:106 96.6638:360 96.66518:212 96.67073:106 96.67489:265 96.68183:106 96.90255:247 96.90672:263 96.95673:600 96.95811:7480 96.9595:24856 96.96089:61953 96.96228:80420 96.96367:65731 96.96506:36429 96.96645:20546 96.96783:8090 96.96923:6203 96.97062:4212 96.97201:3926 96.973…	51.5055:252 56.72165:126 62.19491:126 62.96394:256 62.96507:256 62.9673:126 63.96094:129 63.96207:259 63.9632:129 63.96545:129 63.96658:285 63.96884:129 64.32933:129 65.83868:129 68.87473:126 69.33099:126 69.4791:126 73.49784:126 77.9631:126 78.71238:263 78.88397:258 78.95542:159 78.95667:136 78.95792:990 78.95918:750 78.96043:899 78.96169:908 78.96294:159 78.9642:136 78.96545:159 78.96796:290 78…
Phthalic anhydride	17.42445	149.0246	6068.75	36059.91016	[M+H]+	149.02332	C8H4O3	Phthalic anhydrides	LGRFSURHDFAFJT-UHFFFAOYSA-N	O=C1OC(=O)C2=CC=CC=C12	80.2	7.259689	148.7113:35 149.00737:34 149.01254:18 149.01599:34 149.01772:330 149.01942:484 149.02115:1200 149.02287:1356 149.0246:1394 149.02632:1114 149.02805:749 149.02977:450 149.03148:294 149.0332:207 149.03493:297 149.03665:159 149.03838:174 149.0401:103 149.04182:17 149.04355:123 149.04527:34 149.04698:51 149.04871:17 149.05043:17 149.05215:34 149.05388:34 149.0556:17 149.05733:51 149.05905:71 149.0607…	148.99084:252 148.99602:126 149.0029:126
Proline	1.292867	116.07	39441.125	163903.8438	[M+H]+	116.0706	C5H9NO2	Proline and derivatives	ONIBWKKTOPOVIA-UHFFFAOYNA-N	OC(=O)C1CCCN1	84.3	439.382	115.68878:33 115.69788:33 115.6994:66 115.70092:66 115.70244:131 115.70396:98 115.70547:131 115.70699:33 115.7085:66 115.71002:33 115.71154:66 115.71458:33 115.71761:33 115.71913:33 115.77074:33 115.83754:33 115.85272:33 115.99703:33 116.01527:71 116.0183:33 116.0259:33 116.03046:70 116.03198:33 116.0335:69 116.03502:71 116.03654:33 116.04566:68 116.04718:69 116.05022:68 116.05326:69 116.06086:36…	70.05106:126 70.05814:126 70.05932:126 70.06168:126 70.06405:126 70.08057:126
Pterine	2.958633	164.0702	4036.8125	27828.24414	[M+H]+	164.05669	C6H5N5O	Pterins and derivatives	HNXQXTQTPAJEJL-UHFFFAOYSA-N	OC1=NC(=N)NC2=C1N=CC=N2	84.6	22.53753	163.87151:19 163.90041:19 164.00699:19 164.03047:19 164.03229:19 164.0359:19 164.0377:57 164.04132:133 164.04312:57 164.04494:38 164.04674:38 164.04855:39 164.05215:58 164.05759:19 164.06119:57 164.063:172 164.0648:211 164.06662:363 164.06842:1096 164.07024:1227 164.07204:595 164.07385:459 164.07565:289 164.07745:365 164.07927:192 164.08107:152 164.08289:135 164.08469:58 164.0865:77 164.0883:38 1…	164.02573:127 164.02753:127 164.03294:385 164.03836:130 164.04018:130 164.04198:382 164.05101:127
Quinic acid	5.8679	191.0577	53115.6875	266768.4063	[M-H]-	191.05611	C7H12O6	Quinic acids and derivatives	AAWZDTNXLSGCEK-UHFFFAOYNA-N	OC1CC(O)(CC(O)C1O)C(O)=O	81.6	315.0841	190.93484:255 191.01869:255 191.02065:255 191.02454:255 191.03429:516 191.03819:255 191.04015:255 191.04404:255 191.04794:255 191.0499:764 191.05185:3586 191.05379:4075 191.05574:14564 191.05769:15890 191.05965:7700 191.0616:4872 191.06355:3586 191.06549:1032 191.06744:1274 191.0694:1809 191.07135:509 191.0733:764 191.07524:516 191.07719:1019 191.07915:255 191.0811:255 191.08305:509 191.22935:255…	53.0374:125 65.03829:125 69.03497:125 72.99401:125 83.01933:125 87.00774:125 127.04427:125 137.03133:125 155.0368:125 171.02632:267 171.02817:125 171.03185:125 173.04166:389 190.46263:259 190.95755:259 191.04726:139 191.04921:273 191.05116:964 191.0531:1111 191.05505:1528 191.05701:686 191.05896:281 191.06091:407 191.06285:276 191.06871:134 191.07262:134 191.07455:134 198.31335:142
Quinine	23.68367	325.2128	3234.9375	12904.66797	[M+H]+	325.19104	C20H24N2O2	Cinchona alkaloids	LOUPRKONTZGTKE-VPCNSNALSA-N	COC1=CC2=C(C=CN=C2C=C1)[C@@H](O)[C@@H]1C[C@H]2CCN1C[C@H]2C=C	83.1	5.903034	324.98895:31 324.99149:31 325.01437:31 325.19754:31 325.20007:31 325.20261:62 325.20517:92 325.2077:615 325.21027:369 325.2128:677 325.21533:677 325.2179:369 325.22043:215 325.22296:154 325.22552:123 325.22806:154 325.23059:92 325.23315:92 325.23569:154 325.24588:62 325.24841:31 325.25095:31 325.25351:31 325.26114:31 325.2713:31 325.2764:31 325.28659:31 325.29166:31 325.29675:31 325.31458:31 325.…	251.12444:126 325.06854:126 325.13214:126 325.13467:126 325.13977:129 325.1423:129 325.1474:126 325.16266:129 325.17538:126
rhein	16.71273	283.0268	160722.8125	597035	[M-H]-	283.02481	C15H8O6		FCDLCPWAQCPTKC-UHFFFAOYSA-N	O=C(O)C1=CC(O)=C2C(=O)C=3C(O)=CC=CC3C(=O)C2=C1	85.9	698.6728	282.54745:41 282.71588:88 282.85825:90 282.93893:83 282.94843:91 282.95554:41 282.97217:41 282.98404:103 282.98639:99 282.99826:110 283.00064:46 283.00302:58 283.0054:106 283.00775:210 283.01013:230 283.01251:526 283.01489:665 283.01724:3061 283.01962:8011 283.022:19485 283.02438:35890 283.02676:44600 283.02911:37073 283.03149:23903 283.03387:12923 283.03625:7376 283.03864:4621 283.04099:4124 283…	63.90145:126 64.97745:126 73.91609:126 83.87322:126 84.6036:126 87.28106:126 91.01771:126 137.04039:126 138.07797:126 139.05458:126 139.06622:126 141.03654:126 145.03407:126 146.85109:126 151.87755:126 151.95406:126 154.03612:126 154.04837:126 154.05537:126 155.04468:252 155.04819:126 155.06049:126 158.03867:126 159.05489:126 159.062:126 160.74629:126 160.74986:126 165.03204:126 165.03749:126 166…
Riboflavin-5?-monophosphate sodium salt hydrate	4.9582	457.1319	11889.8125	62675.76172	[M+H]+	457.11188	C17H21N4O9P	Flavin nucleotides	FVTCRASFADXXNN-UHFFFAOYNA-N	CC1=CC2=C(C=C1C)N(CC(O)C(O)C(O)COP(O)(O)=O)C1=NC(=O)NC(=O)C1=N2	80.5	31.72134	457.00217:119 457.04437:238 457.04739:119 457.07455:119 457.09567:119 457.10471:357 457.10773:119 457.11075:476 457.11377:357 457.11676:594 457.11978:713 457.1228:1665 457.12582:2259 457.12885:1902 457.13187:3210 457.13486:2497 457.13788:1783 457.1409:832 457.14392:951 457.14694:713 457.14996:476 457.15298:357 457.15598:1070 457.159:476 457.16202:238 457.16504:119 457.16806:238 457.17108:357 457.…	162.99942:126 215.00011:126 310.99429:126 311.00424:265 331.01123:264 331.0369:126 372.10114:126 457.00479:263 457.01083:407 457.01382:685 457.01685:138 457.01987:545 457.02289:274 457.02591:139 457.0289:548 457.03192:821 457.03494:412 457.03796:960 457.04099:542 457.04401:797 457.047:406 457.05304:263 457.05606:416 457.05908:138 457.06509:536 457.07416:130 457.07718:130 457.81937:138 458.01859:1…
Roccellic Acid	21.1307	299.2234	85735.125	331019.25	[M-H]-	299.22278	C17H32O4	Long-chain fatty acids	CADNMISJDLVPCK-LSDHHAIUSA-N	O=C(O)C(C)C(C(=O)O)CCCCCCCCCCCC	83.4	346.0712	298.91602:91 298.9892:44 299.00385:44 299.00629:44 299.10876:44 299.1283:44 299.14536:88 299.15268:44 299.15756:44 299.16:44 299.16489:225 299.16733:44 299.17221:101 299.17953:44 299.18198:97 299.18442:101 299.19662:53 299.20151:53 299.20395:210 299.20639:261 299.20883:299 299.21127:472 299.21371:783 299.21616:2826 299.2186:7819 299.22104:16139 299.22345:21801 299.22589:19470 299.22833:14983 299.…	85.60097:125 89.55137:125 103.3811:125 145.56511:125 156.03754:125 164.19067:125 186.12903:125 219.21031:253 221.1889:125 237.21147:628 237.21582:128 237.218:128 237.22234:125 237.22452:256 237.22668:128 237.23322:419 242.948:126 254.39703:130 254.40154:130 254.40378:125 254.40604:256 254.41054:128 254.41954:130 254.44429:130 254.4623:125 254.52083:378 254.71895:343 255.02304:309 255.2101:168 255…
Rosmarinic acid	8.783433	719.1673	190029.9375	634429	[2M-H]-	719.16174	C18H16O8	Coumaric acids and derivatives	DOUMFZQKYFQNTF-WUTVXBCWSA-N	OC(=O)[C@@H](CC1=CC(O)=C(O)C=C1)OC(=O)\C=C\C1=CC(O)=C(O)C=C1	86.1	644.1915	718.69818:171 718.72839:373 718.76245:171 718.78137:171 718.85706:171 718.86462:171 719.0235:171 719.03485:372 719.04999:366 719.07269:171 719.09918:360 719.1181:171 719.12189:363 719.12567:192 719.12946:377 719.13324:540 719.13702:1707 719.14081:3281 719.14459:3448 719.14838:7033 719.15216:14377 719.15594:22050 719.15973:37945 719.16351:50807 719.1673:55547 719.17108:49715 719.17487:36801 719.17…	68.86357:126 125.80154:126 129.18532:126 132.02161:252 133.02867:256 133.0303:385 133.03192:256 133.03355:126 133.04657:299 135.04442:256 135.04607:126 135.05591:264 157.71095:126 159.38631:126 160.22284:265 160.50157:285 160.50336:126 160.50693:126 160.51051:259 160.51587:281 160.52124:269 161.0168:411 161.01859:316 161.02037:575 161.02217:2023 161.02396:3547 161.02574:3159 161.02754:2195 161.02…
rubiadin	20.03958	253.0528	2894.75	10033.54688	[M-H]-	253.0506	C15H10O4		IRZTUXPRIUZXMP-UHFFFAOYSA-N	O=C1C=2C=CC=CC2C(=O)C3=C(O)C(=C(O)C=C13)C	90.5	16.12257	252.88005:32 252.90248:32 252.91147:32 253.02367:32 253.02815:32 253.03041:32 253.0349:32 253.04163:64 253.04387:64 253.04611:321 253.04836:673 253.0506:449 253.05284:673 253.0551:417 253.05734:513 253.05959:257 253.06183:96 253.06407:64 253.06631:96 253.06856:32 253.0708:64 253.14488:32 253.18755:32 253.20325:32 253.20775:32 253.43007:32 253.89975:32 254.04816:32 254.0504:64 254.05266:192 254.05…	116.92467:252 116.92619:126 182.03078:126 225.04181:126 225.04816:126 225.05028:252 225.05663:521 225.06721:259 226.02075:126 228.39851:257 252.02425:126 253.02873:126 253.03772:133 253.03996:659 253.04221:139 253.04445:816 253.04669:683 253.04893:401 253.05118:272 253.05342:130 253.06017:129 253.06241:130 253.59239:129 254.83194:126 600.98529:126
Saikosaponin b2	16.39192	825.4629	4936.8125	19396.30664	[M+FA-H]-	825.46417	C42H68O13	Triterpene saponins	WRYJYFCCMSVEPQ-UHFFFAOYNA-N	CC1OC(OC2CCC3(C)C(CCC4(C)C3C=CC3=C5CC(C)(C)CCC5(CO)C(O)CC43C)C2(C)CO)C(O)C(OC2OC(CO)C(O)C(O)C2O)C1O	80.6	15.06324	825.16699:164 825.25616:164 825.28046:164 825.33722:164 825.35748:164 825.3656:329 825.36963:164 825.37775:164 825.39398:164 825.40613:164 825.41022:164 825.41425:164 825.41827:329 825.42236:164 825.42639:164 825.43048:164 825.43451:164 825.45074:164 825.45477:658 825.45886:1479 825.46289:1315 825.46692:1151 825.47101:1644 825.47504:986 825.47913:822 825.48315:164 825.48724:1315 825.49127:658 825…	112.98971:63 113.57238:63 130.0994:63 130.10101:63 149.04463:63 159.02844:63 261.15656:63 281.05832:63 289.01682:63 321.11182:63 322.18475:63 322.19489:126 322.20248:63 322.20502:63 322.20755:63 323.05148:63 323.10474:63 323.17828:63 323.18338:63 323.18591:189 323.18845:63 323.19098:63 323.19858:63 323.21127:63 323.21381:63 323.21634:126 324.08954:63 324.1937:63 325.07584:63 340.09958:63 349.2018…
Saikosaponin C	16.88423	925.5245	8247.375	29792.73242	[M-H]-	925.5166	C48H78O17	Triterpene saponins	PYJMYPPFWASOJX-UHFFFAOYNA-N	CC1OC(OC2C(COC3OC(CO)C(O)C(O)C3O)OC(OC3CCC4(C)C(CCC5(C)C4C=CC4=C6CC(C)(C)CCC6(CO)C(O)CC54C)C3(C)C)C(O)C2O)C(O)C(O)C1O	88.1	47.20734	925.21552:56 925.24127:112 925.24982:56 925.25415:56 925.25842:56 925.26703:56 925.2713:56 925.27557:56 925.27991:56 925.32709:56 925.33142:56 925.37:56 925.37433:56 925.38287:56 925.38721:56 925.41296:56 925.42151:56 925.42584:56 925.43439:112 925.44299:56 925.44727:56 925.4516:56 925.45587:112 925.46448:56 925.46875:112 925.47302:226 925.47736:114 925.4859:226 925.49023:168 925.49451:168 925.49…	253.23477:126 253.25273:126 270.23856:126 273.25061:126 304.24255:126 305.18341:126 305.18588:126 306.18744:126 324.36145:126 328.09747:126 329.45087:126 369.29745:126 425.23514:126 449.21893:126 541.39886:126 584.68378:126 584.71106:126 604.33746:126 619.25665:126 656.3833:126 687.43231:126 687.45081:126 687.46191:252 719.47131:126 719.55078:126 733.44696:126 774.31061:126 793.47369:126 833.4351…
Salicylic acid	5.964067	137.0255	13079.9375	62825.96094	[M-H]-	137.02441	C7H6O3	Salicylic acids	YGSDEFSMJLZEOE-UHFFFAOYSA-N	OC(=O)C1=CC=CC=C1O	90.9	77.32036	136.92802:175 136.99738:175 137.02216:700 137.0238:2976 137.02545:2976 137.02711:4902 137.02876:1226 137.03041:1050 137.03206:1050 137.03537:350 137.03702:175 137.03867:525 137.0618:175 137.13118:175 137.17744:175 137.57767:175 137.59587:175 137.59918:175 137.85088:175 138.02654:350 138.0282:350 138.02985:350 138.04146:175 138.04311:175 138.04477:350 138.05472:175 138.05637:175 138.26535:175 138.…	93.02769:125 93.03178:125 93.03313:125 136.00674:125 136.01169:250 136.01334:125 136.01662:395 136.01826:254 137.0173:134 137.01895:404 137.02061:799 137.02226:397 137.02391:259 137.02722:266 137.02887:136 137.03217:136 137.04042:134
Scopoletin	7.620333	191.0375	46249.875	246798.5156	[M-H]-	191.03499	C10H8O4	7-hydroxycoumarins	RODXRVNMMDRFIK-UHFFFAOYSA-N	COC1=C(O)C=C2OC(=O)C=CC2=C1	90.8	303.2433	190.6788:171 190.69829:171 190.79573:171 190.96727:171 191.02382:171 191.02577:171 191.02773:171 191.02968:524 191.03163:2239 191.03357:7292 191.03552:9584 191.03748:12766 191.03943:7355 191.04138:3846 191.04332:3476 191.04527:1208 191.04723:700 191.04918:877 191.05113:871 191.05502:1037 191.05698:342 191.05893:177 191.16035:171 191.2384:171 191.3028:171 191.457:171 191.66791:177 191.68158:171 19…	62.48066:256 87.92713:126 88.72541:260 104.01901:134 104.02189:263 104.02333:266 104.02477:266 104.02621:402 104.02765:268 104.02908:397 104.03053:397 104.03196:132 104.0334:268 104.03628:263 105.66308:134 120.02048:132 120.02512:401 120.02821:258 120.03439:265 120.03593:126 123.75269:126 147.44191:259 147.8105:126 147.86368:272 148.00783:146 148.00955:139 148.01126:696 148.01299:1261 148.01469:1…
Soyasapogenol B base + O-HexA-Pen-dHex	16.61192	911.5048	252875	1068961.375	[M-H]-	911.50208	C47H76O17	Triterpene saponins	IBZLICPLPYSFNZ-UHFFFAOYNA-N	O=C(O)C8OC(OC5CCC4(C)(C(CCC2(C)(C4(CC=C1C3CC(C)(C)CC(O)C3(C)(CCC12(C)))))C5(C)(CO)))C(OC7OCC(O)C(O)C7(OC6OC(C)C(O)C(O)C6(O)))C(O)C8(O)	81.6	2507.705	911.00641:202 911.02344:404 911.03198:202 911.12567:202 911.14697:202 911.1853:202 911.27899:430 911.28754:434 911.30457:202 911.33008:437 911.35138:453 911.41528:202 911.4281:202 911.43231:202 911.45789:876 911.46216:476 911.46643:688 911.4707:453 911.47491:1404 911.47919:4375 911.48346:6589 911.48773:13239 911.492:22258 911.49622:32709 911.50049:51621 911.50476:71782 911.50903:64433 911.51324:5…	71.35757:126 74.25649:126 110.42345:126 116.93977:126 126.50687:126 127.04066:126 128.55756:252 131.0508:126 165.45866:126 177.00761:126 247.09558:126 347.86627:126 352.07104:126 387.69852:126 401.23889:126 411.40933:126 423.32538:126 471.34195:252 471.35114:126 471.35727:126 471.3634:126 471.36646:126 479.73553:126 481.10556:126 481.11484:126 481.13031:126 485.56616:126 494.60565:126 494.61508:1…
Soyasaponin Bb	15.30163	987.5294	26234.1875	80242.65625	[M+FA-H]-	987.51703	C48H78O18	Triterpene saponins	PTDAHAWQAGSZDD-UHFFFAOYNA-N	CC1OC(OC2C(O)C(O)C(CO)OC2OC2C(O)C(O)C(OC2OC2CCC3(C)C(CCC4(C)C3CC=C3C5CC(C)(C)CC(O)C5(C)CCC43C)C2(C)CO)C(O)=O)C(O)C(O)C1O	81	233.0511	987.33423:129 987.34314:129 987.34753:259 987.35199:259 987.35638:259 987.3653:259 987.36969:517 987.37415:259 987.3786:517 987.39191:657 987.3963:129 987.40961:129 987.42737:262 987.45837:129 987.46722:129 987.47168:129 987.47614:129 987.48499:129 987.48944:517 987.49384:388 987.49829:517 987.50275:2623 987.50714:1964 987.5116:4086 987.51605:6587 987.52045:4724 987.5249:5117 987.52936:7638 987.5…	112.97768:126 161.04356:126 161.04893:126 177.02245:126 247.08434:126 247.08655:126 247.09764:126 256.24097:126 265.09073:126 265.09991:126 325.11127:126 325.12399:126 367.12036:126 367.12305:126 367.12576:126 367.13116:126 374.06561:126 391.11475:126 427.13974:259 427.15433:126 430.052:126 456.3912:256 456.39423:126 469.12061:135 469.13284:135 469.1481:268 469.15118:133 469.15424:133 469.15729:2…
Stearic acid	26.22713	283.2651	13062.9375	84172.60156	[M-H]-	283.26425	C18H36O2	Long-chain fatty acids	QIQXTHQIDYTFRH-UHFFFAOYSA-N	CCCCCCCCCCCCCCCCCC(O)=O	82.6	40.13888	282.95871:33 282.96344:67 282.97769:33 283.02042:33 283.05603:33 283.06076:33 283.06552:33 283.09875:33 283.11774:33 283.14148:33 283.15573:67 283.15811:33 283.17233:33 283.17471:33 283.17947:33 283.19135:33 283.19846:33 283.20084:33 283.20322:69 283.22458:69 283.23172:136 283.24359:35 283.24597:33 283.24832:138 283.2507:33 283.25308:105 283.25546:174 283.25784:487 283.26019:761 283.26257:2342 28…	211.16565:126 265.25668:269 282.34702:126 282.98752:261 282.99463:272 283.24155:254 283.25104:276 283.25342:133 283.2558:685 283.25818:679 283.26053:704 283.26291:1258 283.26529:1397 283.26767:997 283.27005:425 283.2724:135 283.27478:146 283.27716:133 283.27954:143 283.2843:268 284.02097:146 284.39679:126 284.97528:143 286.86484:126 294.0668:126
Sulfo jasmonate	6.401383	305.0745	27851.875	109616.8359	[M-H]-	305.0686	C12H18O7S	Sulfate containing metabolites	MLUJBNROAVANKK-UHFFFAOYNA-N	O=C(O)CC1CCC(=O)C1(CC=CCCOS(=O)(=O)O)	90.7	136.1386	305.04248:211 305.05481:108 305.05975:318 305.06219:212 305.06467:2751 305.06714:4026 305.06961:6159 305.07205:5229 305.07452:6811 305.077:3298 305.07947:1804 305.08191:1495 305.08438:742 305.08685:963 305.08932:535 305.09177:536 305.09424:419 305.09671:644 305.09918:208 305.10162:104 305.59967:104 306.0611:104 306.06604:208 306.06851:208 306.07098:520 306.07346:936 306.07593:624 306.0784:936 306…	96.95622:126 96.96455:126 107.952:126 168.05635:261 207.09222:267 224.38942:263 225.10014:277 225.10225:136 225.10437:272 225.10649:273 225.10861:679 225.11072:828 225.11284:407 225.11496:947 225.11707:553 225.11919:140 225.12343:140 225.1319:140 225.134:132 225.16153:140 225.49829:280 226.11104:295 227.30923:136 272.96561:126 304.08447:135 304.08939:276 304.11398:290 305.05219:150 305.05466:482 …
Syrosingopine	15.94193	665.2824	8344.875	30407.06836	[M-H]-	665.27161	C35H42N2O11	Yohimbine alkaloids	ZCDNRPPFBQDQHR-UHFFFAOYNA-N	CCOC(=O)OC1=C(OC)C=C(C=C1OC)C(=O)OC1CC2CN3CCC4=C(NC5=C4C=CC(OC)=C5)C3CC2C(C1OC)C(=O)OC	82.2	16.85966	664.78778:37 664.80957:37 664.81683:37 664.85687:37 665.02789:37 665.07153:37 665.10431:37 665.11884:37 665.12616:74 665.15161:37 665.16254:37 665.16614:74 665.1698:37 665.17346:147 665.17706:37 665.18073:74 665.18439:74 665.18799:74 665.19165:74 665.19525:74 665.19891:74 665.20258:37 665.22803:37 665.23169:37 665.23529:187 665.23895:75 665.24261:75 665.24622:75 665.24988:262 665.25348:112 665.25…	67.02824:126 111.00372:126 111.0052:126 111.00967:126 111.01115:126 111.01412:126 114.9705:126 160.93257:126 173.00374:126 173.00931:126 173.01115:505 173.01488:126 173.01672:126 178.84055:126 178.84242:126 178.84431:126 191.05811:126 191.06201:126 191.07565:126 191.62215:126 201.11798:126 218.05011:126 221.2726:126 236.95488:126 240.10809:126 247.09323:126 308.09128:257 310.07822:126 325.12915:1…
Tanegoside (Not validated)	6.1009	583.2072	174387.0625	838471.4375	[M+FA-H]-	583.20441	C26H34O12	Lignols	WMABCPOXSNGIJO-UHFFFAOYNA-N	OC=1C=CC(=CC=1(OC))C4OCC(C(OC2OC(CO)C(O)C(O)C2(O))C3=CC=C(O)C(OC)=C3)C4(CO)	87.9	180.0133	582.81195:413 582.94482:202 582.96869:202 583.02997:422 583.11859:421 583.15948:428 583.16968:427 583.1731:641 583.17651:413 583.17993:662 583.18329:871 583.18671:3429 583.19012:5219 583.19354:11540 583.19696:14791 583.20038:27934 583.20374:43459 583.20715:45987 583.21057:36173 583.21399:31253 583.21741:19216 583.22083:12991 583.22418:9850 583.2276:7824 583.23102:4159 583.23444:3540 583.23785:479…	52.6277:126 62.98999:126 69.16574:256 77.43855:126 78.07308:126 79.24687:126 89.02037:126 118.05427:126 130.91631:126 131.73123:126 143.03583:126 146.03653:126 147.03058:126 147.30786:126 150.03293:252 150.03812:126 150.0433:261 150.05194:259 161.08803:256 164.52298:126 164.55374:265 165.04642:135 165.04823:139 165.05005:539 165.05367:950 165.05548:950 165.0573:531 165.05911:410 165.06273:401 165…
Thymol-beta-D-glucoside	20.91722	311.1707	9283.8125	63765.40625	[M-H]-	311.14999	C16H24O6		GKQGIQVSMCHAFX-IBEHDNSVSA-N	OCC1OC(OC2=CC(=CC=C2C(C)C)C)C(O)C(O)C1O	87	4.055511	310.85214:18 310.85962:18 311.10345:18 311.1358:18 311.14575:37 311.14825:20 311.15076:38 311.15323:36 311.15573:37 311.1582:37 311.16071:171 311.16318:668 311.16568:1490 311.16815:1743 311.17065:2041 311.17316:1631 311.17563:1080 311.17813:855 311.1806:398 311.18311:212 311.18558:322 311.18808:156 311.19055:118 311.19305:98 311.19556:96 311.19803:19 311.20053:18 311.22043:37 311.22293:56 311.225…	98.9689:126 119.04705:126 170.00682:126 183.00262:129 183.00453:129 183.00835:388 183.01025:257 183.01216:261 183.01599:260 183.0179:126 184.37566:259 196.87277:126 202.60364:126 212.05417:130 225.06052:274 273.15982:271 310.16302:126 310.20776:285 311.13043:268 311.15033:133 311.15283:133 311.1553:264 311.15781:413 311.16028:911 311.16278:712 311.16525:1035 311.16776:1473 311.17023:1872 311.1727…
Title	RT (min)	Precursor m/z	Height	Area	Adduct	Reference m/z	Formula	Ontology	InChIKey	SMILES	Total score	S/N	MS1 isotopes	MSMS spectrum
trans-4-Coumaric acid	7.179183	163.0412	7963	30879.02344	[M-H]-	163.04007	C9H8O3	Hydroxycinnamic acids	NGSWKAQJJWESNS-UHFFFAOYSA-N	OC(=O)C=CC1=CC=C(O)C=C1	88.8	56.26489	162.95648:178 163.03755:888 163.03935:1421 163.04115:3197 163.04295:2131 163.04475:533 163.04655:1599 163.04836:355 163.05016:178 163.05196:178 163.05737:178 163.05917:178 163.11684:178 164.0444:178 164.0462:178 164.04802:178 164.05705:178 164.0697:178 164.07513:178 164.07693:178 164.29932:178 164.32645:355 164.37709:178 165.02173:178 165.02536:178 165.02716:178 165.02898:178 165.11055:178 165.51…	93.02927:126 93.03472:252 95.16026:126 117.02208:126 119.04397:126 119.05013:126 119.06552:126
Trehalose	1.40395	341.1119	267261.8125	1131890.375	[M-H]-	341.10889	C12H22O11		HDTRYLNUVZCQOY-LIZSDCNHSA-N	OCC1OC(OC2OC(CO)C(O)C(O)C2O)C(O)C(O)C1O	89.3	488.4124	340.74194:255 340.77319:255 340.84354:255 340.90344:255 340.91125:255 340.93469:255 341.01025:1071 341.02591:538 341.08322:523 341.08582:804 341.09103:803 341.09366:276 341.09625:556 341.09885:2198 341.10147:5773 341.10406:21309 341.10669:38447 341.10928:64179 341.11188:64325 341.1145:60859 341.1171:41481 341.11972:23421 341.12231:16349 341.12491:10217 341.12753:7793 341.13013:7173 341.13275:5296…	59.00961:126 59.01394:129 59.01503:126 59.01719:129 59.01828:252 59.01936:126 59.02261:129 70.79521:126 71.01501:126 71.0162:129 71.01739:126 71.02095:126 71.02214:266 71.98617:126 85.03181:126 85.03312:126 86.0052:126 87.32264:257 88.74178:258 89.0198:397 89.02113:271 89.02246:130 89.02379:553 89.02512:262 89.02645:281 89.02779:263 89.03045:140 89.03178:140 89.03444:272 90.50764:132 94.91727:126…
TRYPTOPHAN	5.43735	205.0961	71568.9375	285711.0313	[M+H]+	205.09715	C11H12N2O2	Indolyl carboxylic acids and derivatives	QIVBCDIJIAJPQS-VIFPVBQESA-N	O=C(O)C(N)CC1=CNC=2C=CC=CC21	90.3	175.8394	204.93857:255 205.05775:521 205.06178:520 205.07796:255 205.08401:533 205.08806:1836 205.09007:4700 205.0921:8618 205.09412:11244 205.09613:19115 205.09816:13642 205.10017:9899 205.1022:7576 205.10422:3636 205.10623:4180 205.10826:2335 205.11028:2878 205.1123:1047 205.11432:783 205.11635:1832 205.11836:265 205.12038:510 205.12241:510 205.12442:255 205.13048:255 205.13655:255 205.14059:255 205.142…	81.05812:126 91.03809:259 91.04482:129 114.66708:126 115.03445:126 117.02955:126 117.03413:126 117.03566:263 117.04482:257 117.05092:262 117.24482:126 118.03584:531 118.03737:133 118.0389:262 118.04044:133 118.04197:533 118.0435:539 118.04504:666 118.04656:257 118.0481:133 118.04963:263 118.0527:406 118.05423:133 118.0573:267 118.06189:136 118.07569:130 118.52063:136 118.96641:133 119.56876:262 1…
Tryptophan	5.645916	203.0839	15849.375	57949.26172	[M-H]-	203.0826	C11H12N2O2	Indolyl carboxylic acids and derivatives	QIVBCDIJIAJPQS-UHFFFAOYNA-N	NC(CC1=CNC2=CC=CC=C12)C(O)=O	82.8	129.7339	202.99945:255 203.07785:255 203.07986:1274 203.08188:1783 203.08389:5094 203.08589:4330 203.08791:2802 203.08992:1783 203.09193:1274 203.09395:1019 203.09595:509 203.09998:764 203.10199:509 203.10399:255 203.106:255 203.10802:509 203.14421:255 203.61708:255 203.76811:255 203.93735:255 204.08244:255 204.08446:509 204.08647:764 204.08849:764 204.09052:509 204.09253:255 204.09656:764 204.16711:255 2…	116.04572:126 117.00069:126 132.07834:126 142.0591:126 159.08179:126 203.08365:126
Umbelliferone	7.68265	161.0257	6448.0625	30429.91992	[M-H]-	161.02431	C9H6O3		ORHBXUUXSCNDEV-UHFFFAOYSA-N	O=C1OC=2C=C(O)C=CC2C=C1	84.3	43.85212	160.86105:97 160.93623:97 161.02037:386 161.02216:483 161.02394:1159 161.02574:2125 161.02753:1256 161.02931:869 161.03111:580 161.0329:386 161.0347:290 161.03648:97 161.03827:97 161.04544:193 161.04723:97 161.05081:97 161.05438:97 161.06155:97 161.09558:97 161.13676:196 161.66557:97 162.02637:97 162.03175:290 162.03355:97 162.0587:97 162.52605:97 162.83199:97 162.95265:97 163.02831:97 163.04271:…	77.05177:126 105.03577:126 133.02196:126 133.02521:257 161.01299:126 161.01656:126 161.02193:126 161.02373:257 161.02551:130 161.0291:130 161.03447:126 161.03625:130
Undulatoside A	5.700917	353.0907	270801.375	1945276.75	[M-H]-	353.0878	C16H18O9		BYYDEEAJCDGLER-YMILTQATSA-N	O=C1C=C(OC2=CC(OC3OC(CO)C(O)C(O)C3O)=CC(O)=C12)C	83.6	485.8054	352.66928:200 352.71698:200 352.93695:418 352.9502:406 352.9873:420 353.01117:426 353.04034:200 353.04297:415 353.04828:629 353.06418:453 353.06683:435 353.06949:632 353.07214:862 353.0748:1705 353.07745:2835 353.08011:8330 353.08276:20216 353.08539:43614 353.08804:61692 353.0907:64189 353.09335:45701 353.09601:31016 353.09866:17827 353.10132:10942 353.10397:6527 353.1066:6153 353.10925:4814 353.…	51.59065:252 54.70604:126 66.46993:126 67.44089:126 83.04799:126 85.02824:126 109.02755:267 121.60634:126 124.56327:126 127.03675:126 127.03993:252 127.7821:126 128.53763:126 129.05644:263 133.02805:256 133.02968:126 134.03403:126 135.04053:129 135.04381:129 135.04544:508 137.02516:126 139.30557:126 143.03555:256 155.03374:263 160.50269:259 161.01613:267 161.01791:521 161.0197:134 161.0215:397 16…
Uric acid	16.19093	167.0363	57099.6875	178554.5781	[M-H]-	167.02106	C5H4N4O3	Xanthines	LEHOTFFKMJEONL-UHFFFAOYSA-N	OC1=NC2=C(N1)N=C(O)N=C2O	83.3	281.7655	166.86671:106 166.96515:106 167.02167:317 167.0235:330 167.02531:115 167.02715:329 167.02896:323 167.03079:1898 167.03261:5609 167.03444:13271 167.03625:17965 167.03809:14451 167.0399:6749 167.04173:4140 167.04355:2583 167.04538:2019 167.0472:774 167.04903:1097 167.05084:1003 167.05267:892 167.05449:687 167.05632:430 167.05814:221 167.05997:225 167.0618:106 167.07091:115 167.18036:106 167.19678:1…	167.0284:257 167.03023:128 167.95419:125 168.8844:125 226.78442:125
Ursolic Acid	22.66197	455.3549	169278.5625	948876.375	[M-H]-	455.35306	C30H48O3	Triterpenoids	WCGUUGGRBIKTOS-GPOJBZKASA-N	O=C(O)C12CCC(C)C(C)C2C3=CCC4C5(C)CCC(O)C(C)(C)C5CCC4(C)C3(C)CC1	80.2	811.2787	454.87631:44 454.88232:88 454.89737:88 454.90039:44 454.90338:44 454.93649:44 454.99066:44 454.99368:91 454.99969:44 455.01175:44 455.03882:44 455.11407:88 455.14417:44 455.1532:100 455.15622:44 455.16824:88 455.17126:328 455.17429:107 455.17728:177 455.19235:44 455.22546:188 455.23749:44 455.24353:44 455.25858:44 455.26157:44 455.26459:96 455.2706:102 455.27362:44 455.27664:44 455.27963:102 455.…	99.92854:311 144.92056:126 144.92566:126 145.04628:126 152.99275:126 152.99451:252 153.00323:126 158.38861:126 158.67996:126 260.07922:126 266.2316:126 269.7471:126 283.39319:126 284.51303:126 305.80487:126 305.80981:126 309.89954:126 352.59296:256 352.60089:126 367.20447:126 387.25433:126 387.26544:126 409.22601:126 409.22885:129 409.23172:385 409.23456:126 409.26025:252 409.26312:126 409.30594:…
USNIC ACID	21.31352	343.0833	232376.6875	1170207.375	[M-H]-	343.08234	C18H16O7	Acetophenones	CUCUKLJLRRAKFN-UHFFFAOYSA-N	O=C(C=1C(O)=C(C(O)=C2C1OC3=CC(=O)C(C(=O)C)C(=O)C32C)C)C	84.2	395.1345	342.61301:59 342.61826:59 342.68094:59 342.70706:59 342.71487:59 342.73315:118 342.81937:59 342.82721:59 342.87686:59 342.88208:59 342.8873:59 342.89252:124 342.90558:59 342.91867:59 342.95001:59 342.95523:59 342.95786:59 342.96045:59 342.96307:198 342.9657:177 342.96829:140 342.97092:184 342.97354:59 342.97614:59 342.98398:118 342.9866:59 342.9892:59 343.00226:118 343.00751:139 343.01273:59 343.…	50.82064:256 64.34111:126 73.81561:126 79.78053:126 83.00986:256 83.01244:129 83.01372:393 83.01501:395 83.01629:261 83.01758:129 83.024:132 83.02529:129 85.37512:126 95.05146:126 98.85939:126 115.62351:126 118.23551:126 129.62666:132 130.04144:126 130.10742:126 130.36667:126 132.77649:126 133.07907:126 134.68553:126 135.27074:126 137.02408:126 139.03983:126 143.05133:126 143.08339:126 145.05978:…
Vulpinic Acid	19.73093	321.0792	38089.6875	134354.3594	[M-H]-	321.07669	C19H14O5		OMZRMXULWNMRAE-BMRADRMJSA-N	O=C1OC(C(O)=C1C=2C=CC=CC2)=C(C(=O)OC)C=3C=CC=CC3	86.2	247.5675	320.71777:28 320.88712:28 320.88965:86 320.89468:60 320.90228:28 320.98569:28 321.01096:28 321.03625:59 321.03879:58 321.04382:122 321.04889:28 321.05142:34 321.05396:64 321.05649:28 321.05899:28 321.06152:217 321.06406:410 321.06659:521 321.06912:1460 321.07166:3194 321.07419:6666 321.07669:10188 321.07922:10221 321.08176:8811 321.08429:4607 321.08682:2223 321.08936:1848 321.09186:1008 321.09439…	106.66036:125 106.66765:125 117.03738:125 135.08058:125 163.89427:250 184.91058:125 189.0645:125 189.06837:254 189.07225:125 190.07079:125 190.07468:384 190.07663:129 190.07857:129 191.06026:125 201.06216:125 201.06816:250 219.08289:125 221.05879:250 221.07977:125 225.61542:129 231.17648:125 232.99712:125 233.08543:125 233.3828:254 234.06227:125 234.06444:250 234.06659:254 234.06876:530 234.07307…
y-Linolenic acid	19.81593	277.2207	5098.5	19385.875	[M-H]-	277.21732	C18H30O2	Lineolic acids and derivatives	VZCCETWTMQHEPK-QNEBEIHSSA-N	CCCCC\C=C/C\C=C/C\C=C/CCCCC(O)=O	83.7	19.15568	276.84964:255 276.92947:255 277.20895:509 277.2113:509 277.21365:509 277.216:1274 277.21835:509 277.2207:1528 277.22305:764 277.2301:255 277.2348:255 277.2395:255 277.96356:255 278.22003:255 278.23886:255 279.1033:255 279.19287:255 279.19525:509 279.1976:509 279.19995:1019 279.20938:255 279.8298:255 280.19812:255 280.99228:255 281.99127:255 282.17139:255	182.12761:256 259.19727:126 277.20905:129 277.2114:259 277.21609:126
