# Supplementary material for: Pharmacological Mechanism of Pingxiao Formula against Colorectal Cancer
Source: Evid Based Complement Alternat Med. 2022 Dec 20;2022:7884740. doi: 10.1155/2022/7884740 (PMC9794442; doi:10.1155/2022/7884740)
Supplement: Supplementary Materials — Supplementary Table 1. Active components of PX. Supplementary Table 2.CRC-related genes in databases and intersected genes. Supplementary Table 3. LC-MS/MS analysis of the PX formula. Supplementary Table 4. Alpha diversity indices of the gut microbiota after PX treatment. Supplementary Table 5. Alpha diversity indices of the gut microbiota after XH treatment. Supplementary Figure 1. LC-MS/MS identified PX components. Supplementary Figure 2. The therapeutic effect of each herb in CRC. The pie chart illustrating the target genes of each herb in CRC (A); GO and KEGG analysis showing the enrichment of herb-target genes (B), target genes of each herb (C). Supplementary Figure 3. The therapeutic effect of PX and XH on the progression of CRC. Supplementary Figure 4. Alpha diversity of microbial communities in CRC mice after XH treatment. Supplementary Figure 5. The MTT assay evaluating the toxicity of the PX serum. Supplementary Figure 6. The herb-ingredient-target network of XH. Shared targets between XH and CRC (A); a pie chart showing the target genes of each herb in CRC (B); a network of herbs and compounds as well as all the potential targets (C). Supplementary Figure 7. The therapeutic effect of each herb in XH. [file 7884740.f1.zip › supplementary table4.txt]

Samples	ACE	Chao1	Simpson	Shannon	Coverage
Saline1	16	22	0.725	2.362	0.9997
Saline2	91.8916	91.5	0.854	3.7113	0.9993
Saline3	63.2435	65	0.9098	4.2452	0.9996
Saline4	21.6	19.5	0.7265	2.395	0.9997
Saline5	25.4386	29	0.4185	1.2223	0.9996
Saline6	18.3834	18	0.745	2.29	0.9999
Saline7	21	21	0.8103	2.8915	1
Saline8	262.1451	262	0.9743	6.2669	0.9981
Saline9	209.5162	211	0.9306	5.076	0.9983
Saline10	29.5104	22.5	0.5244	1.6299	0.9997
Saline11	21.416	21	0.683	2.2496	0.9999
Saline12	178.7876	178.75	0.8995	4.832	0.9991
