# Supplementary material for: Pharmacological Mechanism of Pingxiao Formula against Colorectal Cancer
Source: Evid Based Complement Alternat Med. 2022 Dec 20;2022:7884740. doi: 10.1155/2022/7884740 (PMC9794442; doi:10.1155/2022/7884740)
Supplement: Supplementary Materials — Supplementary Table 1. Active components of PX. Supplementary Table 2.CRC-related genes in databases and intersected genes. Supplementary Table 3. LC-MS/MS analysis of the PX formula. Supplementary Table 4. Alpha diversity indices of the gut microbiota after PX treatment. Supplementary Table 5. Alpha diversity indices of the gut microbiota after XH treatment. Supplementary Figure 1. LC-MS/MS identified PX components. Supplementary Figure 2. The therapeutic effect of each herb in CRC. The pie chart illustrating the target genes of each herb in CRC (A); GO and KEGG analysis showing the enrichment of herb-target genes (B), target genes of each herb (C). Supplementary Figure 3. The therapeutic effect of PX and XH on the progression of CRC. Supplementary Figure 4. Alpha diversity of microbial communities in CRC mice after XH treatment. Supplementary Figure 5. The MTT assay evaluating the toxicity of the PX serum. Supplementary Figure 6. The herb-ingredient-target network of XH. Shared targets between XH and CRC (A); a pie chart showing the target genes of each herb in CRC (B); a network of herbs and compounds as well as all the potential targets (C). Supplementary Figure 7. The therapeutic effect of each herb in XH. [file 7884740.f1.zip › supplementary table5.txt]

Samples	ACE	Chao1	Simpson	Shannon	Coverage
XH1	154.4289	158.375	0.6041	2.5654	0.9972
XH2	195.7903	201.3333	0.8426	4.0867	0.9967
XH3	231.9067	234	0.9375	5.3031	0.9971
XH4	170.1597	171.5556	0.9393	4.7444	0.9961
Saline1	202.7123	200.7727	0.9649	5.8201	0.9983
Saline2	242.3948	238.2222	0.958	5.7485	0.9968
Saline3	173.3586	166	0.8529	3.9383	0.9964
Saline4	75.1349	84	0.3468	1.4512	0.9987
